# Supplementary material for: Requirement of ClpX for CtsR dissociation from its operator elements upon heat stress in Bacillus subtilis
Source: Front Microbiol. 2025 Nov 7;16:1699655. doi: 10.3389/fmicb.2025.1699655 (PMC12634643; doi:10.3389/fmicb.2025.1699655)
Supplement: Supplementary file 1 [file Supplementary_file_1.zip]

Archive with 2 entries (2 files):
- Suppementary Figures (S1-S3 and Tables (S1-S6).docx
- Supplementary Table S7.XLSX
