# Supplementary material for: Requirement of ClpX for CtsR dissociation from its operator elements upon heat stress in Bacillus subtilis
Source: Front Microbiol. 2025 Nov 7;16:1699655. doi: 10.3389/fmicb.2025.1699655 (PMC12634643; doi:10.3389/fmicb.2025.1699655)
Supplement: Supplementary file 1 [file Supplementary_file_1.zip › Supplementary Table S7.XLSX]

## Sheet: ROPECA_in-frame _mutant_data
n_peptides	p	p.fdr	fold_change	significant_changed	PG.ProteinGroups	gene	slr_ratio_meta
2	0.861695	1	1.42326	none	C0H3S6	ywzG	DclpC_co/DclpC_heat_10
2	0.574564	1	-1.6382	none	C0H3U2	yyzH	DclpC_co/DclpC_heat_10
3	0.63836	1	-1.20454	none	C0H3V2	mtlF	DclpC_co/DclpC_heat_10
2	0.00135652	0.0191797	-7.76566	down	C0H3V3	yczO	DclpC_co/DclpC_heat_10
7	0.950979	1	1.05605	none	C0H3X4	yezG	DclpC_co/DclpC_heat_10
3	0.826646	1	-1.06471	none	C0H3X7	mprF	DclpC_co/DclpC_heat_10
4	0.301169	0.933573	-1.41444	none	C0H405	ykzS	DclpC_co/DclpC_heat_10
14	3.48914e-09	2.85985e-07	1.87755	up	C0SP82	yoaE	DclpC_co/DclpC_heat_10
4	0.699081	1	-1.1383	none	C0SP85	yukE	DclpC_co/DclpC_heat_10
22	0.517297	1	1.12225	none	C0SP86	sftA	DclpC_co/DclpC_heat_10
9	0.995267	1	-1.09554	none	C0SP89	yoaH	DclpC_co/DclpC_heat_10
6	1.17884e-05	0.00035716	3.13854	up	C0SP91	walJ	DclpC_co/DclpC_heat_10
12	0.963571	1	1.07076	none	C0SP93	accD	DclpC_co/DclpC_heat_10
14	0.999563	1	-1.03326	none	C0SP94	yhfQ	DclpC_co/DclpC_heat_10
2	0.915408	1	1.08639	none	C0SP95	ycnJ	DclpC_co/DclpC_heat_10
6	0.941516	1	1.13091	none	C0SP98	ykfD	DclpC_co/DclpC_heat_10
27	1	1	1.03314	none	C0SPA7	yukB	DclpC_co/DclpC_heat_10
17	0.686297	1	-1.10107	none	C0SPB0	ytcI	DclpC_co/DclpC_heat_10
6	0.997512	1	1.02971	none	C0SPB1	yukJ	DclpC_co/DclpC_heat_10
2	0.0028482	0.0355906	-1.8093	down	C0SPB2	ywtG	DclpC_co/DclpC_heat_10
7	0.816562	1	1.09518	none	C0SPB4	yhaQ	DclpC_co/DclpC_heat_10
5	0.202919	0.760985	1.82293	none	C0SPB6	ssbB	DclpC_co/DclpC_heat_10
2	0.314761	0.952931	1.19246	none	C0SPB8	yvaV	DclpC_co/DclpC_heat_10
3	0.848252	1	1.04681	none	C0SPC1	ccrZ	DclpC_co/DclpC_heat_10
2	0.306399	0.94177	1.44419	none	C0SPC3	yjhB	DclpC_co/DclpC_heat_10
4	0.969193	1	1.02636	none	O05217	chrS	DclpC_co/DclpC_heat_10
6	0.580599	1	1.62081	none	O05220	ywrF	DclpC_co/DclpC_heat_10
8	0.987805	1	-1.05319	none	O05236	alaR	DclpC_co/DclpC_heat_10
18	0.433339	1	-1.07477	none	O05239	yugJ	DclpC_co/DclpC_heat_10
14	0.995464	1	1.05677	none	O05240	yugK	DclpC_co/DclpC_heat_10
3	0.607729	1	-1.32649	none	O05243	yugU	DclpC_co/DclpC_heat_10
4	1.33798e-05	0.000386949	-2.15583	down	O05248	yugP	DclpC_co/DclpC_heat_10
6	0.655011	1	-1.15013	none	O05250	malK	DclpC_co/DclpC_heat_10
8	0.725573	1	1.17459	none	O05251	malR	DclpC_co/DclpC_heat_10
16	0.844149	1	-1.21274	none	O05252	nupN	DclpC_co/DclpC_heat_10
9	0.994178	1	-1.23232	none	O05253	nupO	DclpC_co/DclpC_heat_10
9	0.999404	1	-1.03195	none	O05265	iolU	DclpC_co/DclpC_heat_10
8	0.0883353	0.456152	1.33607	none	O05267	yumB	DclpC_co/DclpC_heat_10
18	0.999972	1	-1.02093	none	O05268	yumC	DclpC_co/DclpC_heat_10
12	0.999996	1	-1.01677	none	O05269	guaC	DclpC_co/DclpC_heat_10
5	0.139088	0.615618	-2.42496	none	O05272	asnO	DclpC_co/DclpC_heat_10
2	0.537401	1	1.16233	none	O05389	yrbE	DclpC_co/DclpC_heat_10
3	0.0153226	0.125261	-1.58175	none	O05390	csbX	DclpC_co/DclpC_heat_10
5	0.985603	1	1.01549	none	O05392	ruvA	DclpC_co/DclpC_heat_10
6	0.993954	1	1.10932	none	O05393	mccA	DclpC_co/DclpC_heat_10
12	0.66645	1	1.14945	none	O05394	mccB	DclpC_co/DclpC_heat_10
2	0.982191	1	1.04637	none	O05396	forE2	DclpC_co/DclpC_heat_10
2	0.0108764	0.0981574	1.99921	none	O05398	yrhF	DclpC_co/DclpC_heat_10
3	0.972953	1	-1.08652	none	O05403	rsiV	DclpC_co/DclpC_heat_10
5	0.986582	1	-1.10618	none	O05405	yrhO	DclpC_co/DclpC_heat_10
6	0.981515	1	-1.34605	none	O05411	yrpD	DclpC_co/DclpC_heat_10
7	0.999999	1	1.00744	none	O05413	yrpB	DclpC_co/DclpC_heat_10
5	0.379543	1	-1.29464	none	O05494	ydhC	DclpC_co/DclpC_heat_10
12	0.937836	1	-1.10033	none	O05496	ydhE	DclpC_co/DclpC_heat_10
3	0.637436	1	-1.21797	none	O05501	ydhI	DclpC_co/DclpC_heat_10
3	0.00044109	0.00728944	2.46643	up	O05502	ydhJ	DclpC_co/DclpC_heat_10
7	0.170641	0.694852	-1.39727	none	O05503	ydhK	DclpC_co/DclpC_heat_10
3	0.561311	1	1.22862	none	O05509	gmuR	DclpC_co/DclpC_heat_10
4	0.953305	1	1.13761	none	O05514	thiL	DclpC_co/DclpC_heat_10
4	0.933712	1	-1.20316	none	O05515	tsaE	DclpC_co/DclpC_heat_10
7	0.978656	1	1.0917	none	O05516	tsaB	DclpC_co/DclpC_heat_10
5	0.135851	0.608698	1.31128	none	O05518	tsaD	DclpC_co/DclpC_heat_10
19	0.881602	1	-1.13696	none	O05519	ydiF	DclpC_co/DclpC_heat_10
3	0.090433	0.464954	-2.13804	none	O05520	ydiG	DclpC_co/DclpC_heat_10
7	0.610475	1	-1.12419	none	O05521	rex	DclpC_co/DclpC_heat_10
8	2.88344e-07	1.43889e-05	-1.69749	down	O06006	yraA	DclpC_co/DclpC_heat_10
3	0.811558	1	-1.07223	none	O06474	yfmP	DclpC_co/DclpC_heat_10
15	0.671485	1	-1.08558	none	O06476	yfmR	DclpC_co/DclpC_heat_10
8	0.998925	1	-1.10206	none	O06477	yfmS	DclpC_co/DclpC_heat_10
18	0.688662	1	-1.47498	none	O06478	yfmT	DclpC_co/DclpC_heat_10
4	0.165537	0.682807	1.36297	none	O06480	yfnB	DclpC_co/DclpC_heat_10
5	0.99708	1	-1.06728	none	O06490	yetN	DclpC_co/DclpC_heat_10
24	0.99999	1	1.02448	none	O06491	gatA	DclpC_co/DclpC_heat_10
3	0.828883	1	-1.05084	none	O06492	gatC	DclpC_co/DclpC_heat_10
3	0.355604	1	-1.1974	none	O06493	opuE	DclpC_co/DclpC_heat_10
31	0.841647	1	-1.16331	none	O06714	sbcC	DclpC_co/DclpC_heat_10
10	0.989144	1	1.15895	none	O06724	yisK	DclpC_co/DclpC_heat_10
3	0.240029	0.820262	2.61915	none	O06728	yisP	DclpC_co/DclpC_heat_10
2	0.374599	1	2.02608	none	O06733	yisX	DclpC_co/DclpC_heat_10
6	0.000311308	0.00554041	6.19476	up	O06743	yitH	DclpC_co/DclpC_heat_10
23	0.181744	0.717975	1.21502	none	O06745	yitJ	DclpC_co/DclpC_heat_10
7	0.98701	1	-1.11039	none	O06746	yitK	DclpC_co/DclpC_heat_10
6	0.610174	1	1.17729	none	O06747	yitL	DclpC_co/DclpC_heat_10
4	0.846111	1	1.07511	none	O06965	yvcA	DclpC_co/DclpC_heat_10
3	0.146994	0.630859	1.32862	none	O06966	yvcB	DclpC_co/DclpC_heat_10
9	0.703299	1	1.1525	none	O06967	bmrA	DclpC_co/DclpC_heat_10
7	0.00809078	0.0807491	-1.28958	none	O06973	yvcJ	DclpC_co/DclpC_heat_10
5	0.281252	0.900361	1.13244	none	O06974	glmR	DclpC_co/DclpC_heat_10
7	0.220258	0.788545	1.55484	none	O06975	whiA	DclpC_co/DclpC_heat_10
3	0.00748517	0.0771245	-1.26136	none	O06976	crh	DclpC_co/DclpC_heat_10
3	0.882992	1	-1.21247	none	O06977	yvcN	DclpC_co/DclpC_heat_10
5	1.02532e-06	4.14197e-05	9.7263	up	O06978	psdR	DclpC_co/DclpC_heat_10
2	0.644918	1	1.52766	none	O06979	psdS	DclpC_co/DclpC_heat_10
4	0.982586	1	-1.26616	none	O06980	psdA	DclpC_co/DclpC_heat_10
3	0.1032	0.499325	1.65036	none	O06986	yvdD	DclpC_co/DclpC_heat_10
2	0.222158	0.790757	-24.487	none	O06988	yvdF	DclpC_co/DclpC_heat_10
4	0.720724	1	-1.56511	none	O07001	yvdT	DclpC_co/DclpC_heat_10
5	0.00269555	0.0343008	2.18005	up	O07006	padC	DclpC_co/DclpC_heat_10
5	0.44843	1	-1.2036	none	O07008	ganR	DclpC_co/DclpC_heat_10
6	0.381519	1	-1.8806	none	O07009	ganS	DclpC_co/DclpC_heat_10
2	0.986845	1	1.76471	none	O07012	ganA	DclpC_co/DclpC_heat_10
2	0.182809	0.717975	3.45755	none	O07015	rsbQ	DclpC_co/DclpC_heat_10
4	0.944751	1	-1.099	none	O07019	yvfU	DclpC_co/DclpC_heat_10
5	0.13392	0.601943	1.24897	none	O07020	lutA	DclpC_co/DclpC_heat_10
17	1	1	1.00266	none	O07021	lutB	DclpC_co/DclpC_heat_10
5	0.990803	1	-1.03361	none	O07079	bstE	DclpC_co/DclpC_heat_10
4	0.401099	1	1.93576	none	O07081	yrdC	DclpC_co/DclpC_heat_10
2	0.0358212	0.232564	5.22793	none	O07509	proJ	DclpC_co/DclpC_heat_10
7	0.992046	1	1.06624	none	O07513	hit	DclpC_co/DclpC_heat_10
8	0.0250417	0.182089	-1.44167	none	O07516	yhaH	DclpC_co/DclpC_heat_10
10	0.0296944	0.202065	1.42878	none	O07521	yhaM	DclpC_co/DclpC_heat_10
8	0.867332	1	1.13907	none	O07522	yhaO	DclpC_co/DclpC_heat_10
4	0.757508	1	-1.15475	none	O07523	yhaP	DclpC_co/DclpC_heat_10
5	0.514751	1	-1.27264	none	O07529	yhdA	DclpC_co/DclpC_heat_10
14	1	1	-1.02735	none	O07532	lytF	DclpC_co/DclpC_heat_10
5	0.553778	1	-1.28264	none	O07535	khtT	DclpC_co/DclpC_heat_10
2	0.174839	0.702692	22.133	none	O07541	yhaZ	DclpC_co/DclpC_heat_10
7	0.853052	1	1.09092	none	O07542	yheA	DclpC_co/DclpC_heat_10
10	0.682836	1	-1.14988	none	O07543	yheB	DclpC_co/DclpC_heat_10
3	0.886024	1	1.95446	none	O07544	yheC	DclpC_co/DclpC_heat_10
2	0.98787	1	-1.40686	none	O07548	yheG	DclpC_co/DclpC_heat_10
4	0.981251	1	1.10542	none	O07549	bmrD	DclpC_co/DclpC_heat_10
5	0.22791	0.792393	-1.93798	none	O07550	bmrC	DclpC_co/DclpC_heat_10
9	1.39641e-10	1.87046e-08	-3.47054	down	O07552	nhaX	DclpC_co/DclpC_heat_10
3	0.575162	1	-1.18827	none	O07556	yhjB	DclpC_co/DclpC_heat_10
5	0.226397	0.792393	2.30152	none	O07561	yhjG	DclpC_co/DclpC_heat_10
6	0.92733	1	-1.1237	none	O07566	ntdA	DclpC_co/DclpC_heat_10
3	0.321762	0.960004	1.31144	none	O07567	ntdR	DclpC_co/DclpC_heat_10
3	0.709109	1	-1.1051	none	O07573	nsrR	DclpC_co/DclpC_heat_10
10	0.00634553	0.0684295	-2.23558	none	O07575	yhdF	DclpC_co/DclpC_heat_10
10	0.0370514	0.237434	-1.23786	none	O07581	yhdL	DclpC_co/DclpC_heat_10
2	0.910316	1	-1.185	none	O07582	sigM	DclpC_co/DclpC_heat_10
6	0.812713	1	-1.08896	none	O07584	plsC	DclpC_co/DclpC_heat_10
11	0.0790271	0.418137	-1.1959	none	O07585	mpfA	DclpC_co/DclpC_heat_10
3	0.11358	0.537287	-3.60703	none	O07586	yhdQ	DclpC_co/DclpC_heat_10
11	0.552538	1	-1.18989	none	O07587	yhdR	DclpC_co/DclpC_heat_10
2	0.624144	1	-1.48898	none	O07589	yhdT	DclpC_co/DclpC_heat_10
4	0.804523	1	1.11744	none	O07592	yhdW	DclpC_co/DclpC_heat_10
2	0.733319	1	-1.44923	none	O07594	yhdY	DclpC_co/DclpC_heat_10
5	0.0323283	0.215046	1.88922	none	O07595	srtN	DclpC_co/DclpC_heat_10
9	0.999563	1	-1.01769	none	O07597	dat	DclpC_co/DclpC_heat_10
11	0.63268	1	1.11685	none	O07598	sndC	DclpC_co/DclpC_heat_10
6	0.999996	1	-1.0117	none	O07600	fabHB	DclpC_co/DclpC_heat_10
9	0.285697	0.904352	-1.16118	none	O07603	yhfE	DclpC_co/DclpC_heat_10
5	0.000274356	0.00498739	2.8786	up	O07604	yhfF	DclpC_co/DclpC_heat_10
4	0.989119	1	1.01548	none	O07605	gltT	DclpC_co/DclpC_heat_10
4	0.998509	1	1.08559	none	O07607	yhfI	DclpC_co/DclpC_heat_10
17	1	1	1.0002	none	O07608	lplJ	DclpC_co/DclpC_heat_10
13	0.0111425	0.0995275	-1.40072	none	O07609	yhfK	DclpC_co/DclpC_heat_10
2	0.603243	1	1.37824	none	O07614	yhfO	DclpC_co/DclpC_heat_10
16	0.988862	1	-1.11509	none	O07615	yhfP	DclpC_co/DclpC_heat_10
9	0.392218	1	1.19184	none	O07617	yhfR	DclpC_co/DclpC_heat_10
6	0.282922	0.901879	-1.30274	none	O07618	yhfS	DclpC_co/DclpC_heat_10
7	0.019307	0.146239	1.1911	none	O07619	yhfT	DclpC_co/DclpC_heat_10
14	0.637914	1	-1.3304	none	O07621	hemAT	DclpC_co/DclpC_heat_10
4	0.100784	0.495164	4.08614	none	O07624	ywiB	DclpC_co/DclpC_heat_10
23	7.53092e-05	0.00163814	1.3342	none	O07631	ylaG	DclpC_co/DclpC_heat_10
4	0.895333	1	-1.12318	none	O07636	ylaL	DclpC_co/DclpC_heat_10
3	0.120447	0.559033	-1.21308	none	O07638	fpa	DclpC_co/DclpC_heat_10
2	0.996213	1	3.42302	none	O07906	yraN	DclpC_co/DclpC_heat_10
3	0.999747	1	1.00397	none	O07920	azlB	DclpC_co/DclpC_heat_10
2	0.317534	0.955285	-4.32169	none	O07939	bstC	DclpC_co/DclpC_heat_10
3	0.599624	1	1.55695	none	O08335	fatR	DclpC_co/DclpC_heat_10
27	1.83542e-26	1.55705e-23	-2.69085	down	O08336	yrhJ	DclpC_co/DclpC_heat_10
11	0.673897	1	-1.2622	none	O08455	sbcE	DclpC_co/DclpC_heat_10
22	1	1	1.01075	none	O30509	gatB	DclpC_co/DclpC_heat_10
4	0.936285	1	-1.10148	none	O31404	acoA	DclpC_co/DclpC_heat_10
3	0.98599	1	-1.03164	none	O31417	yazB	DclpC_co/DclpC_heat_10
2	0.945291	1	1.65068	none	O31418	mrnC	DclpC_co/DclpC_heat_10
2	0.0173862	0.137844	-12.3068	none	O31425	skfC	DclpC_co/DclpC_heat_10
10	1	1	1.01327	none	O31437	ybdO	DclpC_co/DclpC_heat_10
12	0.000343574	0.00594828	-1.47954	none	O31440	cypC	DclpC_co/DclpC_heat_10
4	2.79568e-07	1.423e-05	-5.49908	down	O31441	ybyB	DclpC_co/DclpC_heat_10
2	0.631301	1	-1.65471	none	O31443	ybfA	DclpC_co/DclpC_heat_10
4	0.301786	0.933573	1.60681	none	O31446	ybfF	DclpC_co/DclpC_heat_10
5	0.783236	1	1.07629	none	O31447	ybfG	DclpC_co/DclpC_heat_10
2	0.18446	0.720015	-1.48128	none	O31451	ybfJ	DclpC_co/DclpC_heat_10
4	0.227775	0.792393	3.85315	none	O31452	ybfK	DclpC_co/DclpC_heat_10
14	1.93995e-10	2.46859e-08	2.51345	up	O31457	ybfQ	DclpC_co/DclpC_heat_10
6	0.330643	0.97612	-1.14378	none	O31458	gamA	DclpC_co/DclpC_heat_10
3	0.983685	1	1.01616	none	O31459	gamR	DclpC_co/DclpC_heat_10
9	0.1797	0.711408	1.38404	none	O31461	ilvE	DclpC_co/DclpC_heat_10
2	0.958736	1	1.01169	none	O31463	ybgG	DclpC_co/DclpC_heat_10
3	0.00285284	0.0355906	1.56838	up	O31472	ycgE	DclpC_co/DclpC_heat_10
2	0.964176	1	-1.18244	none	O31474	ycgJ	DclpC_co/DclpC_heat_10
9	2.66385e-10	3.22833e-08	2.01607	up	O31475	ycgT	DclpC_co/DclpC_heat_10
2	0.995888	1	-1.3257	none	O31480	yczG	DclpC_co/DclpC_heat_10
3	1.67861e-05	0.000469458	7.81777	up	O31484	yczJ	DclpC_co/DclpC_heat_10
22	8.65254e-05	0.0017903	1.47778	none	O31489	ydcI	DclpC_co/DclpC_heat_10
5	0.874366	1	-1.46913	none	O31491	conB	DclpC_co/DclpC_heat_10
2	0.353182	1	-2.69822	none	O31494	ydzF	DclpC_co/DclpC_heat_10
26	0.898148	1	-1.10097	none	O31498	ligA	DclpC_co/DclpC_heat_10
7	0.00123733	0.017691	2.09769	up	O31500	yerO	DclpC_co/DclpC_heat_10
26	0.00829103	0.0821038	-1.26436	none	O31501	swrC	DclpC_co/DclpC_heat_10
6	0.97537	1	-1.11196	none	O31502	dgkB	DclpC_co/DclpC_heat_10
7	0.804756	1	1.0914	none	O31503	rlmCD	DclpC_co/DclpC_heat_10
15	0.879999	1	1.15652	none	O31504	dnmA	DclpC_co/DclpC_heat_10
3	0.963457	1	-1.21967	none	O31506	yeeF	DclpC_co/DclpC_heat_10
7	0.681519	1	-1.09176	none	O31509	yebC2	DclpC_co/DclpC_heat_10
2	0.202794	0.760985	9.46103	none	O31511	yesE	DclpC_co/DclpC_heat_10
5	0.813686	1	1.58269	none	O31513	yesJ	DclpC_co/DclpC_heat_10
7	0.914942	1	-1.08255	none	O31534	hmoA	DclpC_co/DclpC_heat_10
3	0.756979	1	1.12383	none	O31535	yetH	DclpC_co/DclpC_heat_10
3	0.698292	1	-2.49354	none	O31539	yetJ	DclpC_co/DclpC_heat_10
4	0.998719	1	1.10177	none	O31543	yfjQ	DclpC_co/DclpC_heat_10
3	0.000407107	0.00677182	2.97861	up	O31544	yfjP	DclpC_co/DclpC_heat_10
10	0.00787529	0.0798511	1.47725	none	O31545	yfjO	DclpC_co/DclpC_heat_10
8	0.489562	1	1.4879	none	O31546	dusB2	DclpC_co/DclpC_heat_10
2	0.955969	1	-1.08649	none	O31555	yfjD	DclpC_co/DclpC_heat_10
6	7.18633e-07	3.09987e-05	2.2081	up	O31556	yfjC	DclpC_co/DclpC_heat_10
2	0.0920967	0.468744	4.40394	none	O31558	yfjA	DclpC_co/DclpC_heat_10
5	0.990988	1	-1.02687	none	O31560	yfiR	DclpC_co/DclpC_heat_10
5	0.710723	1	-1.14237	none	O31562	bstA	DclpC_co/DclpC_heat_10
3	0.882793	1	1.04075	none	O31564	yfiV	DclpC_co/DclpC_heat_10
15	0.897602	1	-1.06116	none	O31567	yfiY	DclpC_co/DclpC_heat_10
10	1.51551e-08	9.88969e-07	5.09578	up	O31570	yfhB	DclpC_co/DclpC_heat_10
9	0.908191	1	-1.07812	none	O31571	yfhC	DclpC_co/DclpC_heat_10
7	1.00899e-06	4.14172e-05	1.89482	up	O31575	recX	DclpC_co/DclpC_heat_10
3	0.101327	0.495918	1.15576	none	O31576	yfhH	DclpC_co/DclpC_heat_10
3	0.0360944	0.233213	-1.80354	none	O31578	yfhJ	DclpC_co/DclpC_heat_10
3	0.00767804	0.0787816	-6.30548	none	O31579	yfhK	DclpC_co/DclpC_heat_10
8	4.16188e-05	0.000999245	-1.51986	down	O31581	yfhM	DclpC_co/DclpC_heat_10
4	0.985693	1	-1.00888	none	O31582	yfhO	DclpC_co/DclpC_heat_10
3	0.87657	1	-1.1254	none	O31583	yfhP	DclpC_co/DclpC_heat_10
2	0.407303	1	2.99631	none	O31584	mutY	DclpC_co/DclpC_heat_10
8	0.623604	1	-1.14899	none	O31588	yhzB	DclpC_co/DclpC_heat_10
2	0.878367	1	4.23508	none	O31590	cspR	DclpC_co/DclpC_heat_10
2	0.255419	0.854194	-1.33877	none	O31593	yhbJ	DclpC_co/DclpC_heat_10
4	0.991345	1	-1.02685	none	O31594	yhzC	DclpC_co/DclpC_heat_10
9	0.000152595	0.00296609	-1.95439	down	O31601	yjbC	DclpC_co/DclpC_heat_10
6	0.000182347	0.0035157	-2.52659	down	O31602	spx	DclpC_co/DclpC_heat_10
4	0.254235	0.852476	1.71016	none	O31604	coiA	DclpC_co/DclpC_heat_10
23	0.887161	1	-1.11308	none	O31605	pepF	DclpC_co/DclpC_heat_10
4	0.0105446	0.095843	-6.58487	none	O31606	spxH	DclpC_co/DclpC_heat_10
5	0.0319712	0.213561	-3.08754	none	O31607	yjbI	DclpC_co/DclpC_heat_10
2	0.354375	1	1.60177	none	O31608	cwlQ	DclpC_co/DclpC_heat_10
2	0.996261	1	-3.8327	none	O31609	yjbK	DclpC_co/DclpC_heat_10
5	0.948539	1	-1.03783	none	O31610	yjbL	DclpC_co/DclpC_heat_10
8	0.951814	1	1.21785	none	O31611	sasB	DclpC_co/DclpC_heat_10
4	0.0980766	0.488464	1.47	none	O31612	nadF	DclpC_co/DclpC_heat_10
3	2.86172e-05	0.000707096	3.54403	up	O31613	yjbO	DclpC_co/DclpC_heat_10
3	0.628735	1	-1.09036	none	O31614	prpE	DclpC_co/DclpC_heat_10
6	0.380497	1	-1.34657	none	O31615	cpaA	DclpC_co/DclpC_heat_10
4	0.00351853	0.0426413	-2.4621	down	O31616	thiO	DclpC_co/DclpC_heat_10
2	0.622676	1	1.30824	none	O31617	thiS	DclpC_co/DclpC_heat_10
7	0.00172939	0.0237908	-1.73413	down	O31618	thiG	DclpC_co/DclpC_heat_10
6	0.698183	1	-1.52119	none	O31619	thiF	DclpC_co/DclpC_heat_10
6	0.0150551	0.123997	-1.82093	none	O31620	thiD	DclpC_co/DclpC_heat_10
4	0.970615	1	1.01015	none	O31622	cotO	DclpC_co/DclpC_heat_10
4	3.94424e-07	1.91895e-05	4.94131	up	O31626	yjcD	DclpC_co/DclpC_heat_10
3	0.813494	1	-2.2708	none	O31628	yjcF	DclpC_co/DclpC_heat_10
9	0.00239505	0.0307849	-1.31572	none	O31629	yjcG	DclpC_co/DclpC_heat_10
5	0.603705	1	1.18329	none	O31630	yjcH	DclpC_co/DclpC_heat_10
14	0.433765	1	1.14348	none	O31631	metI	DclpC_co/DclpC_heat_10
10	0.581225	1	1.27494	none	O31632	metC	DclpC_co/DclpC_heat_10
3	0.000152675	0.00296609	2.97724	up	O31633	yjcK	DclpC_co/DclpC_heat_10
6	0.445586	1	2.10769	none	O31635	yjcM	DclpC_co/DclpC_heat_10
2	0.0423917	0.264349	-2.01477	none	O31636	yjcN	DclpC_co/DclpC_heat_10
2	0.919507	1	-1.21236	none	O31638	yjcP	DclpC_co/DclpC_heat_10
2	0.976927	1	1.6882	none	O31639	yjcQ	DclpC_co/DclpC_heat_10
3	0.386968	1	1.58097	none	O31641	yjcS	DclpC_co/DclpC_heat_10
4	0.739275	1	1.24487	none	O31642	yjdA	DclpC_co/DclpC_heat_10
3	0.27029	0.885311	-1.26663	none	O31645	manP	DclpC_co/DclpC_heat_10
2	0.221571	0.790757	1.27868	none	O31650	yjdI	DclpC_co/DclpC_heat_10
3	0.999831	1	1.00449	none	O31654	sigI	DclpC_co/DclpC_heat_10
5	0.84838	1	1.20655	none	O31655	rsgI	DclpC_co/DclpC_heat_10
5	0.00733193	0.0758527	1.31357	none	O31656	ykrK	DclpC_co/DclpC_heat_10
5	0.018317	0.142124	-1.41786	none	O31657	htpX	DclpC_co/DclpC_heat_10
7	0.992144	1	1.16689	none	O31661	kinE	DclpC_co/DclpC_heat_10
15	0.794608	1	-1.09689	none	O31662	mtnA	DclpC_co/DclpC_heat_10
19	0.91021	1	1.12649	none	O31663	mtnK	DclpC_co/DclpC_heat_10
8	0.816663	1	-1.08914	none	O31664	mtnU	DclpC_co/DclpC_heat_10
10	0.805076	1	1.07511	none	O31665	mtnE	DclpC_co/DclpC_heat_10
9	0.997975	1	-1.02746	none	O31666	mtnW	DclpC_co/DclpC_heat_10
5	0.225802	0.792393	1.19058	none	O31667	mtnX	DclpC_co/DclpC_heat_10
3	0.0497545	0.295853	1.17066	none	O31668	mtnB	DclpC_co/DclpC_heat_10
10	1.15368e-10	1.63118e-08	2.42011	up	O31669	mtnD	DclpC_co/DclpC_heat_10
2	0.388434	1	-1.17399	none	O31671	kinD	DclpC_co/DclpC_heat_10
2	0.592978	1	1.08982	none	O31672	mhqR	DclpC_co/DclpC_heat_10
29	2.20516e-38	5.61214e-35	-5.09488	down	O31673	clpE	DclpC_co/DclpC_heat_10
4	0.998702	1	1.02702	none	O31675	queC	DclpC_co/DclpC_heat_10
4	0.830748	1	-1.14121	none	O31677	queE	DclpC_co/DclpC_heat_10
4	0.695508	1	-1.12725	none	O31678	queF	DclpC_co/DclpC_heat_10
4	0.000479933	0.00782968	1.67054	up	O31684	ykvS	DclpC_co/DclpC_heat_10
10	0.00188887	0.0257068	-1.67341	down	O31688	pfeT	DclpC_co/DclpC_heat_10
10	0.677667	1	-1.12876	none	O31689	papB	DclpC_co/DclpC_heat_10
5	0.40519	1	1.55811	none	O31691	glcT	DclpC_co/DclpC_heat_10
3	0.0741868	0.40257	-1.36755	none	O31699	ahpT	DclpC_co/DclpC_heat_10
5	0.600557	1	1.24996	none	O31702	moeB	DclpC_co/DclpC_heat_10
12	0.939831	1	1.08693	none	O31703	moeA	DclpC_co/DclpC_heat_10
5	0.76985	1	1.12494	none	O31705	moaE	DclpC_co/DclpC_heat_10
3	0.11626	0.545906	-1.39144	none	O31709	yknW	DclpC_co/DclpC_heat_10
17	0.983648	1	-1.12078	none	O31710	yknX	DclpC_co/DclpC_heat_10
4	0.60356	1	1.72303	none	O31711	yknY	DclpC_co/DclpC_heat_10
5	0.780863	1	1.16938	none	O31712	yknZ	DclpC_co/DclpC_heat_10
4	0.997979	1	-1.02254	none	O31714	fruK	DclpC_co/DclpC_heat_10
22	0.0177025	0.139916	1.19765	none	O31716	ykpA	DclpC_co/DclpC_heat_10
5	0.0139773	0.117014	1.29133	none	O31717	panG	DclpC_co/DclpC_heat_10
3	0.722958	1	-1.09419	none	O31718	rpoY	DclpC_co/DclpC_heat_10
2	0.879025	1	-1.57344	none	O31719	ykzI	DclpC_co/DclpC_heat_10
10	1	1	1.00227	none	O31723	ylmA	DclpC_co/DclpC_heat_10
6	0.995664	1	1.15186	none	O31724	ylmB	DclpC_co/DclpC_heat_10
4	0.974276	1	-1.25788	none	O31726	ylmD	DclpC_co/DclpC_heat_10
3	0.199643	0.756605	1.21889	none	O31727	ylmE	DclpC_co/DclpC_heat_10
3	0.0237164	0.174446	1.40221	none	O31728	sepF	DclpC_co/DclpC_heat_10
2	0.914334	1	-1.25351	none	O31737	sivC	DclpC_co/DclpC_heat_10
2	0.540295	1	1.24002	none	O31738	khpA	DclpC_co/DclpC_heat_10
4	0.998167	1	1.00653	none	O31740	rimM	DclpC_co/DclpC_heat_10
4	0.998695	1	-1.11819	none	O31741	trmD	DclpC_co/DclpC_heat_10
6	0.948566	1	1.09287	none	O31742	rplS	DclpC_co/DclpC_heat_10
15	0.823786	1	-1.09196	none	O31743	rbgA	DclpC_co/DclpC_heat_10
3	0.194251	0.744531	2.18594	none	O31744	rnhB	DclpC_co/DclpC_heat_10
8	0.823128	1	1.43567	none	O31745	ylqG	DclpC_co/DclpC_heat_10
6	0.999993	1	-1.00441	none	O31749	pyrH	DclpC_co/DclpC_heat_10
7	0.981308	1	-1.08046	none	O31751	uppS	DclpC_co/DclpC_heat_10
11	0.608055	1	-1.17349	none	O31753	ispC	DclpC_co/DclpC_heat_10
8	0.90285	1	1.07483	none	O31754	rasP	DclpC_co/DclpC_heat_10
22	0.998656	1	-1.05334	none	O31755	proS	DclpC_co/DclpC_heat_10
22	0.0935427	0.471418	1.15691	none	O31760	rnjB	DclpC_co/DclpC_heat_10
3	0.750466	1	-1.09821	none	O31761	ymfC	DclpC_co/DclpC_heat_10
16	0.792951	1	-1.13168	none	O31764	ymfF	DclpC_co/DclpC_heat_10
16	0.99732	1	-1.04042	none	O31766	ymfH	DclpC_co/DclpC_heat_10
3	0.741324	1	1.29118	none	O31767	ymfI	DclpC_co/DclpC_heat_10
8	0.395356	1	-1.10113	none	O31771	rodZ	DclpC_co/DclpC_heat_10
3	0.259532	0.860037	1.54552	none	O31773	pbpX	DclpC_co/DclpC_heat_10
19	0.941586	1	-1.09586	none	O31774	rny	DclpC_co/DclpC_heat_10
11	1	1	1.00114	none	O31775	ymdB	DclpC_co/DclpC_heat_10
2	0.968786	1	1.34012	none	O31776	tdh	DclpC_co/DclpC_heat_10
5	0.625309	1	-1.10568	none	O31777	kbl	DclpC_co/DclpC_heat_10
14	0.997295	1	1.03727	none	O31778	ymcB	DclpC_co/DclpC_heat_10
3	1.25548e-05	0.000375906	2.77437	up	O31779	ricA	DclpC_co/DclpC_heat_10
37	5.74197e-06	0.000194844	2.80956	up	O31782	pksN	DclpC_co/DclpC_heat_10
17	0.357766	1	2.22936	none	O31784	pksR	DclpC_co/DclpC_heat_10
9	0.000645822	0.0101458	2.18515	up	O31785	pksS	DclpC_co/DclpC_heat_10
4	0.425519	1	-2.45712	none	O31786	ymzB	DclpC_co/DclpC_heat_10
2	0.444993	1	-1.80094	none	O31787	ymaE	DclpC_co/DclpC_heat_10
3	0.999613	1	1.00512	none	O31790	ymaD	DclpC_co/DclpC_heat_10
4	0.939533	1	1.20426	none	O31795	miaA	DclpC_co/DclpC_heat_10
5	0.995271	1	-1.0263	none	O31796	hfq	DclpC_co/DclpC_heat_10
2	0.779881	1	-1.14304	none	O31797	ymzC	DclpC_co/DclpC_heat_10
5	0.337544	0.988551	-1.32779	none	O31801	yncF	DclpC_co/DclpC_heat_10
3	0.931039	1	-1.07438	none	O31803	yncM	DclpC_co/DclpC_heat_10
7	0.864908	1	-1.05311	none	O31806	yndB	DclpC_co/DclpC_heat_10
2	0.959973	1	1.52811	none	O31807	ynzB	DclpC_co/DclpC_heat_10
2	0.950502	1	-1.16419	none	O31818	ynzC	DclpC_co/DclpC_heat_10
5	0.0326562	0.21587	-1.64248	none	O31827	ppsE	DclpC_co/DclpC_heat_10
2	0.998159	1	-1.09172	none	O31829	yoaF	DclpC_co/DclpC_heat_10
3	0.720779	1	1.06669	none	O31838	yozI	DclpC_co/DclpC_heat_10
5	0.0127028	0.108851	1.32642	none	O31847	yozO	DclpC_co/DclpC_heat_10
10	0.152599	0.643364	1.26531	none	O31849	yojO	DclpC_co/DclpC_heat_10
7	0.978613	1	1.0543	none	O31850	yojN	DclpC_co/DclpC_heat_10
13	0.991826	1	-1.06212	none	O31852	cwlS	DclpC_co/DclpC_heat_10
10	0.000912219	0.0134196	-1.41052	none	O31853	yojK	DclpC_co/DclpC_heat_10
7	0.20572	0.760985	1.27241	none	O31856	rsbRC	DclpC_co/DclpC_heat_10
3	0.357564	1	-1.13366	none	O31857	bshB2	DclpC_co/DclpC_heat_10
4	0.195957	0.748813	-1.86084	none	O31858	yojF	DclpC_co/DclpC_heat_10
2	0.940098	1	1.20603	none	O31896	yorR	DclpC_co/DclpC_heat_10
2	0.128858	0.589824	6.78291	none	O31908	yorF	DclpC_co/DclpC_heat_10
2	0.329506	0.975108	2.59001	none	O31910	yorC	DclpC_co/DclpC_heat_10
5	0.0188202	0.144049	-1.95994	none	O31911	yorB	DclpC_co/DclpC_heat_10
2	0.553563	1	-1.29784	none	O31916	yoqW	DclpC_co/DclpC_heat_10
4	0.776961	1	-1.94318	none	O31927	aimR	DclpC_co/DclpC_heat_10
3	0.756183	1	-1.13998	none	O31928	yopJ	DclpC_co/DclpC_heat_10
3	0.962863	1	-1.10484	none	O31929	yopI	DclpC_co/DclpC_heat_10
3	0.967909	1	1.2642	none	O31930	yopH	DclpC_co/DclpC_heat_10
8	0.942098	1	1.09609	none	O31935	yopC	DclpC_co/DclpC_heat_10
3	0.0922754	0.468744	1.54906	none	O31937	yopA	DclpC_co/DclpC_heat_10
7	0.974182	1	-1.05888	none	O31942	yonS	DclpC_co/DclpC_heat_10
3	0.000674791	0.0104716	-1.54215	down	O31949	yonI	DclpC_co/DclpC_heat_10
2	0.85177	1	-1.12169	none	O31956	yonB	DclpC_co/DclpC_heat_10
4	0.861172	1	-1.16646	none	O31974	yomK	DclpC_co/DclpC_heat_10
2	0.209469	0.769009	16.6168	none	O31975	yomJ	DclpC_co/DclpC_heat_10
4	0.54225	1	-1.184	none	O31986	sunS	DclpC_co/DclpC_heat_10
4	0.000857019	0.0126809	1.36431	none	O31989	sunI	DclpC_co/DclpC_heat_10
3	0.683558	1	1.57237	none	O31993	yolB	DclpC_co/DclpC_heat_10
2	0.674893	1	1.22983	none	O31994	yolA	DclpC_co/DclpC_heat_10
4	0.999998	1	-1.00973	none	O31995	yokL	DclpC_co/DclpC_heat_10
4	0.688241	1	1.23735	none	O31996	yokK	DclpC_co/DclpC_heat_10
3	0.948356	1	-1.02674	none	O31997	yokJ	DclpC_co/DclpC_heat_10
10	0.935369	1	-1.32888	none	O31998	yokI	DclpC_co/DclpC_heat_10
11	3.85218e-13	8.16984e-11	4.6997	up	O32000	yokG	DclpC_co/DclpC_heat_10
8	0.463071	1	1.24341	none	O32001	yokF	DclpC_co/DclpC_heat_10
5	0.929312	1	1.08202	none	O32002	yokE	DclpC_co/DclpC_heat_10
5	0.587045	1	-1.61847	none	O32003	yokD	DclpC_co/DclpC_heat_10
2	0.896478	1	1.1782	none	O32005	yokB	DclpC_co/DclpC_heat_10
11	0.519841	1	1.24819	none	O32006	sprA	DclpC_co/DclpC_heat_10
4	0.996248	1	1.15863	none	O32022	sweD	DclpC_co/DclpC_heat_10
3	0.27903	0.899904	-1.10414	none	O32023	sweC	DclpC_co/DclpC_heat_10
5	0.992259	1	1.01192	none	O32028	mtnN	DclpC_co/DclpC_heat_10
4	0.931342	1	-1.16959	none	O32029	yrrT	DclpC_co/DclpC_heat_10
2	0.179577	0.711408	-11.2902	none	O32030	yrzA	DclpC_co/DclpC_heat_10
5	0.969269	1	-1.07262	none	O32031	yrrS	DclpC_co/DclpC_heat_10
7	0.998786	1	1.01918	none	O32033	udk	DclpC_co/DclpC_heat_10
7	0.182646	0.717975	-1.19782	none	O32034	yrrO	DclpC_co/DclpC_heat_10
6	0.0256067	0.184615	-1.35573	none	O32035	yrrN	DclpC_co/DclpC_heat_10
7	0.999973	1	-1.00805	none	O32036	trmR	DclpC_co/DclpC_heat_10
8	1	1	-1.00501	none	O32037	yrvM	DclpC_co/DclpC_heat_10
24	0.999997	1	-1.05054	none	O32038	aspS	DclpC_co/DclpC_heat_10
21	0.999999	1	-1.02441	none	O32039	hisS	DclpC_co/DclpC_heat_10
11	0.646944	1	1.21942	none	O32041	yrvJ	DclpC_co/DclpC_heat_10
18	0.0029802	0.0369981	1.39945	none	O32044	recJ	DclpC_co/DclpC_heat_10
2	0.0426905	0.264349	-1.33268	none	O32045	yrvD	DclpC_co/DclpC_heat_10
14	0.894008	1	-1.0595	none	O32047	secDF	DclpC_co/DclpC_heat_10
5	0.429643	1	1.27066	none	O32049	comN	DclpC_co/DclpC_heat_10
3	0.944369	1	1.11324	none	O32052	yrbF	DclpC_co/DclpC_heat_10
9	0.9994	1	1.02432	none	O32053	tgt	DclpC_co/DclpC_heat_10
6	0.902954	1	-1.06392	none	O32054	queA	DclpC_co/DclpC_heat_10
5	0.137183	0.610369	1.86771	none	O32055	ruvB	DclpC_co/DclpC_heat_10
2	0.501772	1	-1.60843	none	O32057	yrzF	DclpC_co/DclpC_heat_10
4	0.360148	1	-1.88955	none	O32062	safA	DclpC_co/DclpC_heat_10
4	0.019244	0.146197	-1.28524	none	O32065	ytzB	DclpC_co/DclpC_heat_10
3	0.224501	0.792393	-1.26821	none	O32067	ytzE	DclpC_co/DclpC_heat_10
8	0.000129017	0.00258542	1.78336	up	O32068	ytzG	DclpC_co/DclpC_heat_10
7	0.84555	1	-1.12329	none	O32072	ytwF	DclpC_co/DclpC_heat_10
5	0.979548	1	-1.04342	none	O32075	yuaI	DclpC_co/DclpC_heat_10
27	0.816085	1	-1.18173	none	O32076	floT	DclpC_co/DclpC_heat_10
15	0.582906	1	1.35796	none	O32078	bstB	DclpC_co/DclpC_heat_10
2	0.675546	1	-1.40788	none	O32079	yuaD	DclpC_co/DclpC_heat_10
3	0.941756	1	1.3847	none	O32082	yubF	DclpC_co/DclpC_heat_10
4	0.113311	0.537287	3.18333	none	O32083	lytG	DclpC_co/DclpC_heat_10
5	0.881625	1	-1.15254	none	O32086	yubA	DclpC_co/DclpC_heat_10
2	0.000238253	0.00439386	-15.0427	down	O32087	yuzA	DclpC_co/DclpC_heat_10
18	0.999983	1	-1.01726	none	O32090	pncB	DclpC_co/DclpC_heat_10
3	0.731945	1	-1.2256	none	O32091	pncA	DclpC_co/DclpC_heat_10
3	0.234469	0.808567	3.03316	none	O32093	yueH	DclpC_co/DclpC_heat_10
5	0.00869235	0.0850847	-1.42499	none	O32098	yueE	DclpC_co/DclpC_heat_10
6	0.302104	0.933573	-1.1466	none	O32099	yueD	DclpC_co/DclpC_heat_10
24	5.8424e-07	2.70344e-05	1.66178	up	O32101	yueB	DclpC_co/DclpC_heat_10
5	0.00122634	0.0176329	14.5113	up	O32102	besA	DclpC_co/DclpC_heat_10
4	0.936267	1	1.04131	none	O32105	yuiF	DclpC_co/DclpC_heat_10
14	0.964456	1	-1.0721	none	O32106	yuiE	DclpC_co/DclpC_heat_10
4	0.261126	0.864194	1.4633	none	O32113	sufA	DclpC_co/DclpC_heat_10
4	0.295398	0.923571	-1.28897	none	O32114	dapF	DclpC_co/DclpC_heat_10
12	0.999998	1	-1.02423	none	O32117	yutJ	DclpC_co/DclpC_heat_10
2	0.973687	1	1.08774	none	O32118	yuzD	DclpC_co/DclpC_heat_10
3	0.396144	1	-1.16299	none	O32119	nfu	DclpC_co/DclpC_heat_10
6	0.987302	1	1.05446	none	O32125	yutF	DclpC_co/DclpC_heat_10
4	0.995576	1	1.02803	none	O32126	yutE	DclpC_co/DclpC_heat_10
4	0.293515	0.923571	1.33326	none	O32127	yutD	DclpC_co/DclpC_heat_10
14	0.0455204	0.275832	1.33076	none	O32129	lipA	DclpC_co/DclpC_heat_10
8	0.206714	0.763551	1.276	none	O32133	yunD	DclpC_co/DclpC_heat_10
4	0.219409	0.788206	1.24632	none	O32135	yunF	DclpC_co/DclpC_heat_10
8	0.00481615	0.055462	1.59482	none	O32151	frlP	DclpC_co/DclpC_heat_10
5	0.917046	1	-1.04916	none	O32152	frlR	DclpC_co/DclpC_heat_10
7	0.179654	0.711408	1.23542	none	O32153	frlD	DclpC_co/DclpC_heat_10
3	0.138755	0.615618	1.29363	none	O32155	frlN	DclpC_co/DclpC_heat_10
16	0.109231	0.523529	-1.18108	none	O32156	frlO	DclpC_co/DclpC_heat_10
8	0.655707	1	1.14039	none	O32157	frlB	DclpC_co/DclpC_heat_10
3	0.0097262	0.0913401	6.25448	none	O32158	yurQ	DclpC_co/DclpC_heat_10
9	0.997755	1	-1.09823	none	O32159	yurR	DclpC_co/DclpC_heat_10
4	0.99923	1	1.06166	none	O32161	glxB	DclpC_co/DclpC_heat_10
19	0.0130743	0.111285	-1.18053	none	O32162	sufB	DclpC_co/DclpC_heat_10
7	0.991144	1	-1.03079	none	O32163	sufU	DclpC_co/DclpC_heat_10
14	0.845572	1	-1.1138	none	O32164	sufS	DclpC_co/DclpC_heat_10
20	0.861102	1	-1.12288	none	O32165	sufD	DclpC_co/DclpC_heat_10
15	1	1	-1.01367	none	O32167	metQ	DclpC_co/DclpC_heat_10
12	1	1	-1.00257	none	O32169	metN	DclpC_co/DclpC_heat_10
3	0.18737	0.726915	1.21783	none	O32172	yusF	DclpC_co/DclpC_heat_10
4	0.077771	0.414074	-1.37039	none	O32174	gcvH	DclpC_co/DclpC_heat_10
6	0.882242	1	-1.17139	none	O32175	yusI	DclpC_co/DclpC_heat_10
13	0.215036	0.780696	-1.40878	none	O32176	fadE	DclpC_co/DclpC_heat_10
6	0.99882	1	1.01106	none	O32178	fadN	DclpC_co/DclpC_heat_10
2	0.0180981	0.14086	1.42891	none	O32181	mdtR	DclpC_co/DclpC_heat_10
2	0.835544	1	1.27892	none	O32187	yusU	DclpC_co/DclpC_heat_10
5	0.959196	1	-1.03702	none	O32192	cssR	DclpC_co/DclpC_heat_10
7	0.995412	1	-1.39889	none	O32193	cssS	DclpC_co/DclpC_heat_10
3	0.232042	0.802374	1.32698	none	O32197	liaR	DclpC_co/DclpC_heat_10
14	1	1	-1.08043	none	O32201	liaH	DclpC_co/DclpC_heat_10
2	0.410871	1	1.23197	none	O32204	yvsH	DclpC_co/DclpC_heat_10
2	0.645871	1	1.25265	none	O32206	yvgJ	DclpC_co/DclpC_heat_10
2	0.640483	1	-1.26929	none	O32207	yvgK	DclpC_co/DclpC_heat_10
8	0.99463	1	-1.03304	none	O32208	yvgL	DclpC_co/DclpC_heat_10
15	1.24318e-06	4.86754e-05	-1.42468	none	O32210	yvgN	DclpC_co/DclpC_heat_10
10	0.252256	0.84954	-1.40144	none	O32212	nhaK	DclpC_co/DclpC_heat_10
28	0.663479	1	1.09706	none	O32213	cysI	DclpC_co/DclpC_heat_10
20	1	1	-1.01332	none	O32214	cysJ	DclpC_co/DclpC_heat_10
13	0.930017	1	-1.15417	none	O32215	helD	DclpC_co/DclpC_heat_10
9	0.994889	1	-1.06735	none	O32218	bdbD	DclpC_co/DclpC_heat_10
12	1.85815e-06	7.05821e-05	-2.27698	down	O32219	cadA	DclpC_co/DclpC_heat_10
8	0.00130975	0.0186219	-1.44634	none	O32220	copA	DclpC_co/DclpC_heat_10
3	0.000391756	0.00660277	-1.56852	down	O32221	copZ	DclpC_co/DclpC_heat_10
2	0.773883	1	-1.11679	none	O32222	csoR	DclpC_co/DclpC_heat_10
12	0.897546	1	-1.08069	none	O32223	iolW	DclpC_co/DclpC_heat_10
10	1.70617e-05	0.000471979	-1.5869	down	O32224	azoR2	DclpC_co/DclpC_heat_10
4	0.0045361	0.0536948	-2.12753	none	O32229	yvaG	DclpC_co/DclpC_heat_10
2	0.959227	1	1.21929	none	O32230	smpB	DclpC_co/DclpC_heat_10
20	0.144123	0.623554	-1.2006	none	O32231	rnr	DclpC_co/DclpC_heat_10
8	0.457423	1	-1.35386	none	O32232	yvaK	DclpC_co/DclpC_heat_10
3	0.989199	1	-1.01448	none	O32236	rghR	DclpC_co/DclpC_heat_10
6	0.0450144	0.274071	-1.22368	none	O32238	catR	DclpC_co/DclpC_heat_10
11	0.964387	1	-1.15798	none	O32239	yvaQ	DclpC_co/DclpC_heat_10
6	0.755936	1	-1.1351	none	O32243	opuCC	DclpC_co/DclpC_heat_10
8	0.399241	1	1.08874	none	O32245	yvbH	DclpC_co/DclpC_heat_10
28	0.975322	1	-1.09032	none	O32247	yvbJ	DclpC_co/DclpC_heat_10
4	0.809795	1	1.11278	none	O32248	yvbK	DclpC_co/DclpC_heat_10
10	0.142515	0.620604	-1.34544	none	O32253	cggR	DclpC_co/DclpC_heat_10
5	0.199779	0.756605	1.10617	none	O32254	yvbT	DclpC_co/DclpC_heat_10
2	0.867388	1	-1.09508	none	O32257	yvbW	DclpC_co/DclpC_heat_10
10	0.483407	1	1.1498	none	O32259	lutC	DclpC_co/DclpC_heat_10
12	1	1	1.00365	none	O32264	yvcT	DclpC_co/DclpC_heat_10
2	0.0366912	0.235806	-1.63354	none	O32280	ywzC	DclpC_co/DclpC_heat_10
2	0.990563	1	1.59246	none	O32286	yxzC	DclpC_co/DclpC_heat_10
10	0.0237941	0.174513	-2.01543	none	O32291	yxnA	DclpC_co/DclpC_heat_10
7	0.130846	0.593589	-1.19117	none	O32294	rapG	DclpC_co/DclpC_heat_10
5	0.959575	1	-1.05773	none	O32436	med	DclpC_co/DclpC_heat_10
3	0.937989	1	1.0722	none	O34303	bsuRC	DclpC_co/DclpC_heat_10
7	0.000339883	0.00594828	-1.26634	none	O34305	ytoQ	DclpC_co/DclpC_heat_10
5	0.0544343	0.31557	-1.82884	none	O34306	yflH	DclpC_co/DclpC_heat_10
3	0.996822	1	1.04748	none	O34308	ytkK	DclpC_co/DclpC_heat_10
17	9.05897e-11	1.35618e-08	3.37458	up	O34309	pps	DclpC_co/DclpC_heat_10
20	0.839288	1	1.13521	none	O34313	yfkN	DclpC_co/DclpC_heat_10
3	0.965382	1	1.04197	none	O34320	fadG	DclpC_co/DclpC_heat_10
6	0.0265006	0.185796	1.43014	none	O34325	dgcP	DclpC_co/DclpC_heat_10
6	0.0554115	0.319738	1.35095	none	O34327	rapJ	DclpC_co/DclpC_heat_10
7	0.998815	1	-1.01174	none	O34328	gmk	DclpC_co/DclpC_heat_10
3	0.335826	0.98465	1.31314	none	O34330	yobL	DclpC_co/DclpC_heat_10
2	0.0279663	0.194465	4.8009	none	O34331	ylbH	DclpC_co/DclpC_heat_10
9	0.0153562	0.125261	-1.22735	none	O34334	bstD	DclpC_co/DclpC_heat_10
4	0.56803	1	-1.37969	none	O34335	melE	DclpC_co/DclpC_heat_10
4	0.16443	0.681554	3.92582	none	O34336	yopP	DclpC_co/DclpC_heat_10
4	0.437637	1	1.59039	none	O34338	mntB	DclpC_co/DclpC_heat_10
17	0.882529	1	-1.12477	none	O34340	fabF	DclpC_co/DclpC_heat_10
3	0.00554035	0.0617955	-1.40697	none	O34341	yebC	DclpC_co/DclpC_heat_10
2	0.152248	0.643364	4.3895	none	O34344	sdpC	DclpC_co/DclpC_heat_10
18	0.406305	1	1.1443	none	O34347	argG	DclpC_co/DclpC_heat_10
12	0.906546	1	1.06033	none	O34348	fecC	DclpC_co/DclpC_heat_10
3	0.00951578	0.0903644	3.30234	none	O34350	snaA	DclpC_co/DclpC_heat_10
3	0.473615	1	2.00871	none	O34352	yeeC	DclpC_co/DclpC_heat_10
10	0.938562	1	-1.07148	none	O34353	ydjN	DclpC_co/DclpC_heat_10
12	0.998981	1	1.02708	none	O34355	ytcJ	DclpC_co/DclpC_heat_10
5	0.755368	1	-1.13898	none	O34357	ytpP	DclpC_co/DclpC_heat_10
13	3.02945e-08	1.92749e-06	-1.62229	down	O34358	htrA	DclpC_co/DclpC_heat_10
2	0.802824	1	-1.49392	none	O34362	thiW	DclpC_co/DclpC_heat_10
16	0.999105	1	-1.04825	none	O34364	ycdG	DclpC_co/DclpC_heat_10
3	0.870849	1	1.03374	none	O34365	ytmB	DclpC_co/DclpC_heat_10
3	0.940164	1	-1.07089	none	O34374	yjiB	DclpC_co/DclpC_heat_10
7	0.426462	1	-1.34127	none	O34375	minJ	DclpC_co/DclpC_heat_10
2	0.852591	1	1.10245	none	O34377	yobM	DclpC_co/DclpC_heat_10
4	0.60212	1	-1.16161	none	O34380	ybcI	DclpC_co/DclpC_heat_10
5	0.000722976	0.0111513	-1.41397	none	O34384	yceE	DclpC_co/DclpC_heat_10
8	0.840528	1	-1.11826	none	O34385	mntA	DclpC_co/DclpC_heat_10
16	0.0983787	0.489011	-1.51454	none	O34389	malS	DclpC_co/DclpC_heat_10
2	0.569126	1	1.13573	none	O34392	ytrE	DclpC_co/DclpC_heat_10
13	1	1	-1.00451	none	O34394	yjjA	DclpC_co/DclpC_heat_10
18	1	1	1.00449	none	O34399	gltB	DclpC_co/DclpC_heat_10
2	0.268744	0.881385	1.22123	none	O34400	yfkA	DclpC_co/DclpC_heat_10
6	0.856977	1	1.15784	none	O34403	mutM	DclpC_co/DclpC_heat_10
5	0.662254	1	1.17467	none	O34411	hisJ	DclpC_co/DclpC_heat_10
3	0.17408	0.701002	2.77539	none	O34412	ricF	DclpC_co/DclpC_heat_10
3	2.26986e-05	0.00058947	-2.61071	down	O34418	yfkI	DclpC_co/DclpC_heat_10
2	0.795137	1	4.87931	none	O34424	sppI	DclpC_co/DclpC_heat_10
2	0.33959	0.991645	-2.29375	none	O34425	gapB	DclpC_co/DclpC_heat_10
4	0.000533549	0.00859419	1.77584	up	O34426	speD	DclpC_co/DclpC_heat_10
6	0.999962	1	-1.00788	none	O34434	ydjG	DclpC_co/DclpC_heat_10
2	0.842362	1	-1.58081	none	O34436	pit	DclpC_co/DclpC_heat_10
2	0.265742	0.873791	-1.752	none	O34437	yfkH	DclpC_co/DclpC_heat_10
11	1	1	-1.00165	none	O34441	yloC	DclpC_co/DclpC_heat_10
12	0.378694	1	-1.15404	none	O34442	mgtE	DclpC_co/DclpC_heat_10
9	0.999971	1	-1.00697	none	O34443	apt	DclpC_co/DclpC_heat_10
3	0.905956	1	1.04815	none	O34445	ylbN	DclpC_co/DclpC_heat_10
19	0.0502772	0.298264	-1.15418	none	O34448	yopQ	DclpC_co/DclpC_heat_10
11	0.995181	1	-1.05896	none	O34450	nagA	DclpC_co/DclpC_heat_10
2	0.871826	1	-1.09353	none	O34452	yrrB	DclpC_co/DclpC_heat_10
4	0.621639	1	1.52317	none	O34453	nos	DclpC_co/DclpC_heat_10
5	0.998516	1	-1.01261	none	O34454	ykaA	DclpC_co/DclpC_heat_10
4	0.983273	1	1.00099	none	O34457	moaB	DclpC_co/DclpC_heat_10
13	0.521813	1	1.26976	none	O34459	hisZ	DclpC_co/DclpC_heat_10
8	5.4692e-10	5.56765e-08	-2.09598	down	O34468	ylbP	DclpC_co/DclpC_heat_10
20	0.385575	1	1.20362	none	O34469	yeeB	DclpC_co/DclpC_heat_10
7	0.95587	1	1.04992	none	O34470	ddcP	DclpC_co/DclpC_heat_10
4	0.0525573	0.306973	1.3967	none	O34471	ytlQ	DclpC_co/DclpC_heat_10
9	0.999612	1	-1.03007	none	O34475	hypO	DclpC_co/DclpC_heat_10
9	0.999877	1	-1.04995	none	O34476	ytkP	DclpC_co/DclpC_heat_10
11	0.00336223	0.0411388	1.34562	none	O34478	yccF	DclpC_co/DclpC_heat_10
9	0.949041	1	1.13357	none	O34481	recD2	DclpC_co/DclpC_heat_10
3	0.913208	1	1.04103	none	O34482	ansZ	DclpC_co/DclpC_heat_10
9	0.698913	1	1.08246	none	O34483	hprK	DclpC_co/DclpC_heat_10
9	0.549389	1	1.96298	none	O34484	yflG	DclpC_co/DclpC_heat_10
7	0.635639	1	1.18681	none	O34493	ytmA	DclpC_co/DclpC_heat_10
5	0.0264233	0.185766	-1.2497	none	O34496	ytpQ	DclpC_co/DclpC_heat_10
8	0.010341	0.09501	1.84752	none	O34497	ykgA	DclpC_co/DclpC_heat_10
2	0.435176	1	-1.44458	none	O34498	yopT	DclpC_co/DclpC_heat_10
10	0.426483	1	-1.09815	none	O34499	ykgB	DclpC_co/DclpC_heat_10
4	0.903995	1	-1.18288	none	O34504	yceB	DclpC_co/DclpC_heat_10
11	0.726728	1	-1.08162	none	O34507	prkC	DclpC_co/DclpC_heat_10
5	0.962294	1	1.05757	none	O34508	ykfB	DclpC_co/DclpC_heat_10
2	0.370302	1	7.72508	none	O34510	fecF	DclpC_co/DclpC_heat_10
12	1.1694e-08	7.83189e-07	1.86272	up	O34512	yfmM	DclpC_co/DclpC_heat_10
7	0.183107	0.71804	-1.24531	none	O34513	tmcAL	DclpC_co/DclpC_heat_10
7	0.894916	1	-1.06819	none	O34514	menC	DclpC_co/DclpC_heat_10
10	0.016959	0.1353	-2.36122	none	O34516	yocB	DclpC_co/DclpC_heat_10
13	0.999523	1	1.03765	none	O34520	hisG	DclpC_co/DclpC_heat_10
6	0.746708	1	-1.23865	none	O34521	nagP	DclpC_co/DclpC_heat_10
6	0.680531	1	1.38028	none	O34522	trmB	DclpC_co/DclpC_heat_10
7	0.993363	1	-1.02329	none	O34525	sppA	DclpC_co/DclpC_heat_10
32	1	1	-1.01449	none	O34526	alaS	DclpC_co/DclpC_heat_10
5	0.978127	1	-1.10307	none	O34527	cymR	DclpC_co/DclpC_heat_10
9	0.999974	1	1.00944	none	O34528	rarA	DclpC_co/DclpC_heat_10
11	0.929891	1	1.13656	none	O34529	pfkA	DclpC_co/DclpC_heat_10
10	0.176764	0.708448	-1.20157	none	O34530	cpgA	DclpC_co/DclpC_heat_10
3	0.00536447	0.0601435	1.28911	none	O34533	ytcD	DclpC_co/DclpC_heat_10
2	0.985891	1	1.01295	none	O34534	citT	DclpC_co/DclpC_heat_10
3	0.0028267	0.0355906	2.9667	up	O34536	yfmK	DclpC_co/DclpC_heat_10
19	0.998562	1	1.03775	none	O34538	ycdA	DclpC_co/DclpC_heat_10
7	0.0766916	0.410648	-1.25286	none	O34539	yjiC	DclpC_co/DclpC_heat_10
6	0.985434	1	-1.06578	none	O34542	yflK	DclpC_co/DclpC_heat_10
4	0.589284	1	1.28998	none	O34543	mhqE	DclpC_co/DclpC_heat_10
3	0.481183	1	2.63218	none	O34549	gerR	DclpC_co/DclpC_heat_10
2	0.0754199	0.407523	-2.68447	none	O34551	ykoI	DclpC_co/DclpC_heat_10
5	0.800206	1	1.06837	none	O34553	ytsP	DclpC_co/DclpC_heat_10
2	0.55506	1	-1.17168	none	O34557	rpeA	DclpC_co/DclpC_heat_10
10	0.285524	0.904352	-1.12182	none	O34558	mrpR	DclpC_co/DclpC_heat_10
3	5.83788e-06	0.000195492	-8.8309	down	O34563	glnH	DclpC_co/DclpC_heat_10
6	0.0972409	0.485251	-1.50607	none	O34564	ahpA	DclpC_co/DclpC_heat_10
6	0.0079071	0.0798554	2.28291	none	O34565	hisH	DclpC_co/DclpC_heat_10
2	0.217925	0.785578	-1.33396	none	O34569	yoaA	DclpC_co/DclpC_heat_10
7	0.65087	1	1.08169	none	O34577	cysC	DclpC_co/DclpC_heat_10
27	0.999995	1	1.03854	none	O34580	pcrA	DclpC_co/DclpC_heat_10
11	0.735402	1	1.28087	none	O34586	ylbC	DclpC_co/DclpC_heat_10
5	0.574622	1	1.16557	none	O34588	ykuJ	DclpC_co/DclpC_heat_10
3	1.79872e-05	0.000492229	1.88899	up	O34589	ykuP	DclpC_co/DclpC_heat_10
5	0.9966	1	1.20136	none	O34591	acoB	DclpC_co/DclpC_heat_10
3	0.018848	0.144049	1.57809	none	O34592	ydjP	DclpC_co/DclpC_heat_10
3	0.732218	1	1.11973	none	O34593	yjqA	DclpC_co/DclpC_heat_10
2	0.472648	1	-1.15197	none	O34594	cccB	DclpC_co/DclpC_heat_10
12	0.645823	1	-1.09341	none	O34595	thiI	DclpC_co/DclpC_heat_10
3	0.621723	1	-1.07276	none	O34596	yobK	DclpC_co/DclpC_heat_10
2	0.989905	1	1.03881	none	O34598	guaD	DclpC_co/DclpC_heat_10
8	0.933718	1	-1.04624	none	O34599	yrvO	DclpC_co/DclpC_heat_10
7	0.684298	1	1.24837	none	O34600	nrnA	DclpC_co/DclpC_heat_10
6	0.839823	1	-1.07904	none	O34607	sdaAA	DclpC_co/DclpC_heat_10
4	0.035384	0.231169	-5.73653	none	O34612	yjlB	DclpC_co/DclpC_heat_10
4	0.599998	1	-1.20189	none	O34614	mnmM	DclpC_co/DclpC_heat_10
11	4.02217e-09	3.08524e-07	1.48246	none	O34617	yloN	DclpC_co/DclpC_heat_10
2	0.0837623	0.439117	-1.25598	none	O34618	alaP	DclpC_co/DclpC_heat_10
2	0.946056	1	-2.08322	none	O34621	ycdB	DclpC_co/DclpC_heat_10
14	0.193747	0.744531	-1.27619	none	O34623	dnaE	DclpC_co/DclpC_heat_10
2	0.884596	1	1.19532	none	O34624	yebE	DclpC_co/DclpC_heat_10
6	0.973762	1	1.04061	none	O34627	ytvA	DclpC_co/DclpC_heat_10
9	0.0306663	0.20647	-1.27249	none	O34628	yvlB	DclpC_co/DclpC_heat_10
14	0.223928	0.792393	-1.16567	none	O34629	yerH	DclpC_co/DclpC_heat_10
6	0.00848652	0.0837139	1.39651	none	O34632	sirB	DclpC_co/DclpC_heat_10
10	0.366678	1	-1.15785	none	O34633	yjlC	DclpC_co/DclpC_heat_10
3	0.235658	0.80938	1.27798	none	O34634	yrrK	DclpC_co/DclpC_heat_10
6	0.460523	1	1.45235	none	O34635	sdaAB	DclpC_co/DclpC_heat_10
4	0.407728	1	1.89464	none	O34640	yerI	DclpC_co/DclpC_heat_10
6	0.211515	0.772384	-1.52977	none	O34641	ytrB	DclpC_co/DclpC_heat_10
9	0.56295	1	-1.78381	none	O34645	melA	DclpC_co/DclpC_heat_10
12	0.772955	1	1.0987	none	O34651	hisD	DclpC_co/DclpC_heat_10
11	0.000132801	0.00264046	-1.34011	none	O34659	cdaR	DclpC_co/DclpC_heat_10
20	3.99624e-07	1.91895e-05	-1.90862	down	O34660	dhaS	DclpC_co/DclpC_heat_10
4	0.194179	0.744531	2.36175	none	O34661	panE	DclpC_co/DclpC_heat_10
2	0.86321	1	-1.32289	none	O34664	yloS	DclpC_co/DclpC_heat_10
17	0.99998	1	-1.02269	none	O34666	ctpA	DclpC_co/DclpC_heat_10
5	0.905784	1	-1.06411	none	O34667	luxS	DclpC_co/DclpC_heat_10
7	0.842032	1	1.48409	none	O34669	yocH	DclpC_co/DclpC_heat_10
7	0.995363	1	-1.06424	none	O34678	ytbE	DclpC_co/DclpC_heat_10
8	9.06262e-06	0.000288305	3.07675	up	O34680	bsuMB	DclpC_co/DclpC_heat_10
9	0.018735	0.144049	-1.51209	none	O34681	forE1	DclpC_co/DclpC_heat_10
3	0.857946	1	1.13371	none	O34683	hisB	DclpC_co/DclpC_heat_10
11	1	1	1.02171	none	O34688	ybcC	DclpC_co/DclpC_heat_10
8	4.48383e-05	0.00104691	-1.57847	down	O34689	mhqA	DclpC_co/DclpC_heat_10
18	0.825198	1	-1.14298	none	O34693	rqcH	DclpC_co/DclpC_heat_10
4	0.999141	1	1.00504	none	O34697	bceA	DclpC_co/DclpC_heat_10
2	0.990319	1	-1.03294	none	O34700	yebG	DclpC_co/DclpC_heat_10
13	0.970118	1	1.41272	none	O34703	yjoB	DclpC_co/DclpC_heat_10
5	0.147538	0.632127	-1.45473	none	O34704	yxnB	DclpC_co/DclpC_heat_10
8	0.832807	1	-1.32613	none	O34705	ytpA	DclpC_co/DclpC_heat_10
3	0.458133	1	1.45428	none	O34707	ytpB	DclpC_co/DclpC_heat_10
3	0.70444	1	-2.19787	none	O34708	yflA	DclpC_co/DclpC_heat_10
6	0.325097	0.966291	1.20181	none	O34709	opcR	DclpC_co/DclpC_heat_10
3	0.367762	1	-1.3839	none	O34712	ytrA	DclpC_co/DclpC_heat_10
13	0.999997	1	-1.06367	none	O34714	oxdC	DclpC_co/DclpC_heat_10
2	0.627789	1	-1.11829	none	O34717	fadH	DclpC_co/DclpC_heat_10
32	0.165501	0.682807	-1.29135	none	O34720	forC1	DclpC_co/DclpC_heat_10
8	0.999992	1	1.00923	none	O34722	yfmG	DclpC_co/DclpC_heat_10
5	0.0339677	0.223379	1.25705	none	O34723	desR	DclpC_co/DclpC_heat_10
5	0.404683	1	1.51428	none	O34725	yjhA	DclpC_co/DclpC_heat_10
8	2.02384e-06	7.46473e-05	2.0764	up	O34727	hisF	DclpC_co/DclpC_heat_10
2	0.830391	1	1.1729	none	O34737	ykuN	DclpC_co/DclpC_heat_10
4	0.209702	0.769009	-2.84252	none	O34739	steT	DclpC_co/DclpC_heat_10
2	0.896446	1	-1.05477	none	O34742	opuCD	DclpC_co/DclpC_heat_10
6	0.999972	1	1.00631	none	O34743	ylbA	DclpC_co/DclpC_heat_10
8	0.00535385	0.0601435	4.45137	none	O34744	ylnD	DclpC_co/DclpC_heat_10
5	0.821825	1	-1.05934	none	O34745	yodF	DclpC_co/DclpC_heat_10
10	0.940696	1	1.08401	none	O34746	fabHA	DclpC_co/DclpC_heat_10
4	0.000218189	0.00407793	4.33044	up	O34748	recQ	DclpC_co/DclpC_heat_10
9	0.131145	0.593857	1.1939	none	O34750	yfmL	DclpC_co/DclpC_heat_10
19	0.985352	1	-1.10858	none	O34751	fakA	DclpC_co/DclpC_heat_10
3	0.678406	1	-1.20137	none	O34752	lgt	DclpC_co/DclpC_heat_10
2	0.899609	1	1.08427	none	O34756	yjkB	DclpC_co/DclpC_heat_10
9	0.639629	1	-1.09249	none	O34758	mltG	DclpC_co/DclpC_heat_10
5	0.0703735	0.384336	1.22842	none	O34760	ytnP	DclpC_co/DclpC_heat_10
4	0.993414	1	-1.1815	none	O34762	ohrA	DclpC_co/DclpC_heat_10
21	0.424619	1	1.16286	none	O34764	sat	DclpC_co/DclpC_heat_10
2	0.825829	1	-1.24634	none	O34766	yopS	DclpC_co/DclpC_heat_10
11	0.999647	1	-1.01645	none	O34768	fruC	DclpC_co/DclpC_heat_10
2	0.709994	1	-1.83577	none	O34769	pksB	DclpC_co/DclpC_heat_10
7	0.203487	0.760985	-1.25686	none	O34774	yobJ	DclpC_co/DclpC_heat_10
2	0.999732	1	1.33236	none	O34777	ohrR	DclpC_co/DclpC_heat_10
6	0.983632	1	1.02321	none	O34779	prpC	DclpC_co/DclpC_heat_10
9	0.190863	0.737576	-1.1895	none	O34782	yvrD	DclpC_co/DclpC_heat_10
17	0.484927	1	1.24678	none	O34784	yobI	DclpC_co/DclpC_heat_10
3	0.984994	1	1.11532	none	O34787	pksE	DclpC_co/DclpC_heat_10
12	0.274506	0.893372	-1.20072	none	O34788	bdhA	DclpC_co/DclpC_heat_10
15	0.0639968	0.357175	1.28573	none	O34789	ydjI	DclpC_co/DclpC_heat_10
3	0.219583	0.788206	-1.26946	none	O34790	pcrB	DclpC_co/DclpC_heat_10
2	0.70348	1	-6.7323	none	O34796	yvkC	DclpC_co/DclpC_heat_10
4	0.898275	1	1.05631	none	O34797	coaD	DclpC_co/DclpC_heat_10
14	0.0849384	0.44237	-1.54515	none	O34798	pdaC	DclpC_co/DclpC_heat_10
3	0.0289631	0.198241	2.95972	none	O34803	yeaA	DclpC_co/DclpC_heat_10
12	4.66276e-09	3.39049e-07	2.20126	up	O34805	yvrC	DclpC_co/DclpC_heat_10
17	0.667501	1	-1.1737	none	O34809	yceG	DclpC_co/DclpC_heat_10
12	0.00303386	0.0373004	-1.48743	none	O34812	yfmJ	DclpC_co/DclpC_heat_10
3	0.877075	1	1.04186	none	O34813	ylnF	DclpC_co/DclpC_heat_10
9	0.892538	1	1.22664	none	O34814	ftsE	DclpC_co/DclpC_heat_10
9	3.45247e-11	5.49158e-09	6.87373	up	O34815	yoaD	DclpC_co/DclpC_heat_10
3	0.370273	1	-1.12207	none	O34817	nagR	DclpC_co/DclpC_heat_10
3	0.0261668	0.184985	-1.66309	none	O34823	ybcF	DclpC_co/DclpC_heat_10
16	0.830977	1	-1.12185	none	O34824	glmM	DclpC_co/DclpC_heat_10
2	0.843345	1	1.13407	none	O34825	pksC	DclpC_co/DclpC_heat_10
5	0.680377	1	1.15481	none	O34827	ccpC	DclpC_co/DclpC_heat_10
2	0.868842	1	1.05097	none	O34828	yrzB	DclpC_co/DclpC_heat_10
22	0.999956	1	-1.03011	none	O34833	yceH	DclpC_co/DclpC_heat_10
4	0.482095	1	1.9531	none	O34835	fapR	DclpC_co/DclpC_heat_10
6	6.90623e-07	3.08357e-05	-4.53142	down	O34841	iseA	DclpC_co/DclpC_heat_10
7	0.378387	1	-1.25969	none	O34842	mhqD	DclpC_co/DclpC_heat_10
2	0.0236882	0.174446	-1.35574	none	O34844	yodB	DclpC_co/DclpC_heat_10
4	0.348249	1	2.11923	none	O34846	cmoO	DclpC_co/DclpC_heat_10
11	0.999888	1	-1.0153	none	O34847	accA	DclpC_co/DclpC_heat_10
7	4.58207e-05	0.00106012	-2.81787	down	O34849	yerD	DclpC_co/DclpC_heat_10
4	0.993438	1	1.0478	none	O34851	ykfA	DclpC_co/DclpC_heat_10
5	0.930992	1	1.04912	none	O34857	rok	DclpC_co/DclpC_heat_10
12	0.136855	0.609976	1.18839	none	O34858	argH	DclpC_co/DclpC_heat_10
8	0.130714	0.593589	-1.21751	none	O34860	rsbRB	DclpC_co/DclpC_heat_10
10	4.12173e-09	3.08524e-07	2.83034	up	O34861	yoaC	DclpC_co/DclpC_heat_10
34	5.81746e-09	4.00147e-07	-1.40922	none	O34863	uvrA	DclpC_co/DclpC_heat_10
3	0.847165	1	1.06578	none	O34864	yoaB	DclpC_co/DclpC_heat_10
10	0.935607	1	-1.09268	none	O34866	ldcB	DclpC_co/DclpC_heat_10
5	0.313784	0.952931	-1.1395	none	O34872	ytiB	DclpC_co/DclpC_heat_10
4	0.14175	0.620604	1.24462	none	O34874	nifZ	DclpC_co/DclpC_heat_10
5	0.00339309	0.0413178	1.26988	none	O34876	ftsX	DclpC_co/DclpC_heat_10
2	0.840711	1	-1.14311	none	O34878	opuCB	DclpC_co/DclpC_heat_10
7	0.254878	0.853506	1.21005	none	O34885	bsuRB	DclpC_co/DclpC_heat_10
2	0.819659	1	14.5298	none	O34889	sdpA	DclpC_co/DclpC_heat_10
22	1	1	-1.02465	none	O34894	ezrA	DclpC_co/DclpC_heat_10
3	0.53848	1	-1.3014	none	O34897	ykuT	DclpC_co/DclpC_heat_10
4	0.978308	1	1.02401	none	O34899	yvqK	DclpC_co/DclpC_heat_10
4	0.527886	1	1.57496	none	O34900	tcyN	DclpC_co/DclpC_heat_10
4	0.340552	0.991653	2.28037	none	O34903	ykoG	DclpC_co/DclpC_heat_10
6	0.118734	0.553441	-2.16047	none	O34910	yobT	DclpC_co/DclpC_heat_10
9	0.438392	1	1.13584	none	O34912	hisI	DclpC_co/DclpC_heat_10
9	0.980823	1	1.03009	none	O34916	ykuR	DclpC_co/DclpC_heat_10
4	0.668052	1	-1.12967	none	O34921	ytoI	DclpC_co/DclpC_heat_10
8	0.999784	1	1.01638	none	O34924	ytoP	DclpC_co/DclpC_heat_10
6	0.735641	1	1.19802	none	O34925	deoD	DclpC_co/DclpC_heat_10
7	0.980246	1	-1.04277	none	O34930	rapK	DclpC_co/DclpC_heat_10
10	0.992006	1	-1.09514	none	O34932	coaE	DclpC_co/DclpC_heat_10
5	0.394496	1	-1.19943	none	O34934	ytdI	DclpC_co/DclpC_heat_10
9	5.61522e-07	2.64643e-05	2.89381	up	O34939	bsuMA	DclpC_co/DclpC_heat_10
10	6.77114e-08	3.91649e-06	-1.98724	down	O34940	yvrE	DclpC_co/DclpC_heat_10
9	0.937767	1	-1.09638	none	O34942	recG	DclpC_co/DclpC_heat_10
7	0.0405252	0.254935	-1.16955	none	O34943	ytpR	DclpC_co/DclpC_heat_10
19	0.977434	1	1.05915	none	O34944	ytjP	DclpC_co/DclpC_heat_10
3	0.645759	1	1.3702	none	O34946	znuC	DclpC_co/DclpC_heat_10
10	0.0762043	0.410021	-1.23349	none	O34948	ykwC	DclpC_co/DclpC_heat_10
2	0.666022	1	1.45484	none	O34949	ykoM	DclpC_co/DclpC_heat_10
7	0.22325	0.792393	-1.17769	none	O34952	ltaS	DclpC_co/DclpC_heat_10
7	0.152921	0.643364	-2.83494	none	O34960	yjgB	DclpC_co/DclpC_heat_10
18	0.663938	1	-1.16259	none	O34962	ytsJ	DclpC_co/DclpC_heat_10
8	0.999066	1	1.01443	none	O34966	znuA	DclpC_co/DclpC_heat_10
3	0.000785058	0.0119639	-1.65038	down	O34967	rpmEB	DclpC_co/DclpC_heat_10
8	0.0141106	0.117742	-1.31947	none	O34969	yfjR	DclpC_co/DclpC_heat_10
5	0.00642081	0.0689492	3.79404	none	O34974	cmoJ	DclpC_co/DclpC_heat_10
3	0.857413	1	-1.15499	none	O34977	ythP	DclpC_co/DclpC_heat_10
4	0.98798	1	1.07533	none	O34979	yvrO	DclpC_co/DclpC_heat_10
2	0.787964	1	1.25006	none	O34980	sndA	DclpC_co/DclpC_heat_10
9	0.962094	1	1.04364	none	O34981	ykuQ	DclpC_co/DclpC_heat_10
5	0.322776	0.960778	1.24132	none	O34989	yvrG	DclpC_co/DclpC_heat_10
4	0.052793	0.307456	-1.45429	none	O34990	ykkE	DclpC_co/DclpC_heat_10
14	0.256029	0.854609	1.1922	none	O34992	opuCA	DclpC_co/DclpC_heat_10
7	0.985457	1	-1.03549	none	O34994	ccpN	DclpC_co/DclpC_heat_10
30	0.751828	1	-1.09161	none	O34996	polA	DclpC_co/DclpC_heat_10
4	0.00963966	0.0912005	-1.93606	none	O35000	nagB	DclpC_co/DclpC_heat_10
6	0.00475959	0.0553113	2.79117	none	O35004	ydjH	DclpC_co/DclpC_heat_10
7	0.549465	1	1.13277	none	O35005	ytrF	DclpC_co/DclpC_heat_10
11	0.0112317	0.0999464	1.19378	none	O35006	hisA	DclpC_co/DclpC_heat_10
9	0.946087	1	1.13264	none	O35007	yvrP	DclpC_co/DclpC_heat_10
7	0.851591	1	1.07389	none	O35008	mnmL	DclpC_co/DclpC_heat_10
2	0.22749	0.792393	-6.28628	none	O35010	ykfC	DclpC_co/DclpC_heat_10
4	0.711783	1	-1.10286	none	O35011	yloH	DclpC_co/DclpC_heat_10
4	0.907092	1	1.1778	none	O35013	rppH	DclpC_co/DclpC_heat_10
7	0.999395	1	1.04594	none	O35014	ykuI	DclpC_co/DclpC_heat_10
3	0.0154823	0.125886	-1.49062	none	O35016	yfkJ	DclpC_co/DclpC_heat_10
3	0.263185	0.867657	1.16082	none	O35019	yfkK	DclpC_co/DclpC_heat_10
8	0.300961	0.933573	-1.20057	none	O35020	trmU	DclpC_co/DclpC_heat_10
9	0.141249	0.620604	-1.23899	none	O35022	azoR1	DclpC_co/DclpC_heat_10
4	0.821526	1	1.02229	none	O35025	bsuRA	DclpC_co/DclpC_heat_10
3	0.048616	0.290461	-1.35077	none	O35031	yflL	DclpC_co/DclpC_heat_10
10	0.999973	1	1.03697	none	O35033	coaBC	DclpC_co/DclpC_heat_10
4	0.178054	0.710311	2.31988	none	O35038	ascR	DclpC_co/DclpC_heat_10
2	0.962643	1	-1.01715	none	O35041	yfjT	DclpC_co/DclpC_heat_10
3	0.956569	1	1.07226	none	O35046	yocD	DclpC_co/DclpC_heat_10
23	0.954697	1	-1.05262	none	O54408	rel	DclpC_co/DclpC_heat_10
2	0.493227	1	1.40678	none	O68260	yoyC	DclpC_co/DclpC_heat_10
12	0.665627	1	1.14178	none	P00497	purF	DclpC_co/DclpC_heat_10
9	0.827315	1	-1.46534	none	P00691	amyE	DclpC_co/DclpC_heat_10
4	0.997167	1	1.01093	none	P00761		DclpC_co/DclpC_heat_10
8	0.999981	1	-1.03352	none	P02394	rplL	DclpC_co/DclpC_heat_10
20	0.946944	1	-1.51838	none	P02968	hag	DclpC_co/DclpC_heat_10
2	0.620359	1	-1.48222	none	P03947	trpD	DclpC_co/DclpC_heat_10
12	0.641374	1	-1.51256	none	P03963	trpE	DclpC_co/DclpC_heat_10
2	0.893081	1	-1.53648	none	P04831	sspA	DclpC_co/DclpC_heat_10
2	0.971219	1	-2.49873	none	P04832	sspB	DclpC_co/DclpC_heat_10
9	0.999975	1	-1.01411	none	P04948	thrB	DclpC_co/DclpC_heat_10
5	0.787989	1	1.04846	none	P04969	rpsK	DclpC_co/DclpC_heat_10
15	0.991247	1	1.05757	none	P04990	thrC	DclpC_co/DclpC_heat_10
9	0.00999032	0.0931332	1.61878	none	P05096	dnaG	DclpC_co/DclpC_heat_10
15	0.780986	1	-1.14789	none	P05645	leuB	DclpC_co/DclpC_heat_10
19	0.999814	1	1.0288	none	P05648	dnaA	DclpC_co/DclpC_heat_10
13	0.52462	1	-1.11588	none	P05649	dnaN	DclpC_co/DclpC_heat_10
3	0.96514	1	1.07373	none	P05650	yaaA	DclpC_co/DclpC_heat_10
7	0.669091	1	1.49505	none	P05651	recF	DclpC_co/DclpC_heat_10
20	0.000192706	0.00365997	1.24761	none	P05652	gyrB	DclpC_co/DclpC_heat_10
29	1	1	1.01582	none	P05653	gyrA	DclpC_co/DclpC_heat_10
9	0.999989	1	1.00934	none	P05654	pyrB	DclpC_co/DclpC_heat_10
4	0.890648	1	1.05361	none	P05657	rpmA	DclpC_co/DclpC_heat_10
12	0.999654	1	1.01941	none	P06224	sigA	DclpC_co/DclpC_heat_10
4	0.783338	1	-1.05115	none	P06533	sinR	DclpC_co/DclpC_heat_10
7	0.325619	0.966291	1.61827	none	P06534	spo0A	DclpC_co/DclpC_heat_10
2	0.205545	0.760985	2.74984	none	P06535	spo0B	DclpC_co/DclpC_heat_10
8	0.999999	1	1.00144	none	P06567	dnaI	DclpC_co/DclpC_heat_10
13	0.000403969	0.00676383	-1.40857	none	P06574	sigB	DclpC_co/DclpC_heat_10
8	0.989903	1	-1.04044	none	P06628	spo0F	DclpC_co/DclpC_heat_10
5	0.827822	1	-1.03628	none	P06629	ywjG	DclpC_co/DclpC_heat_10
10	0.993028	1	-1.04471	none	P07343	citG	DclpC_co/DclpC_heat_10
11	0.974507	1	-1.2139	none	P07600	trpB	DclpC_co/DclpC_heat_10
6	0.9997	1	1.05421	none	P07601	trpA	DclpC_co/DclpC_heat_10
2	0.801404	1	2.72615	none	P07784	sspE	DclpC_co/DclpC_heat_10
2	0.997689	1	-1.03375	none	P07860	sigF	DclpC_co/DclpC_heat_10
4	4.38885e-05	0.00103422	1.93206	up	P07908	dnaB	DclpC_co/DclpC_heat_10
2	0.989089	1	2.67358	none	P08064	sdhC	DclpC_co/DclpC_heat_10
22	0.993996	1	-1.07641	none	P08065	sdhA	DclpC_co/DclpC_heat_10
7	0.0129182	0.110325	-1.33203	none	P08066	sdhB	DclpC_co/DclpC_heat_10
13	9.6425e-05	0.00197905	-1.31768	none	P08164	nadE	DclpC_co/DclpC_heat_10
15	0.995057	1	1.04805	none	P08495	lysC	DclpC_co/DclpC_heat_10
18	0.99945	1	-1.04283	none	P08750	dacA	DclpC_co/DclpC_heat_10
7	0.928112	1	1.07841	none	P08821	hbs	DclpC_co/DclpC_heat_10
31	0.99997	1	1.03943	none	P08838	ptsI	DclpC_co/DclpC_heat_10
4	0.472135	1	-1.14134	none	P08874	abrB	DclpC_co/DclpC_heat_10
5	0.149523	0.635285	-1.18637	none	P08877	ptsH	DclpC_co/DclpC_heat_10
13	0.381105	1	-1.13839	none	P09122	dnaX	DclpC_co/DclpC_heat_10
18	0.141495	0.620604	-1.17129	none	P09124	gapA	DclpC_co/DclpC_heat_10
43	0.600042	1	-1.15161	none	P09339	citB	DclpC_co/DclpC_heat_10
2	0.763927	1	1.02038	none	P0C8M5	slrA	DclpC_co/DclpC_heat_10
15	1	1	-1.00113	none	P0CI73	glmS	DclpC_co/DclpC_heat_10
2	0.788704	1	-1.04011	none	P0CI74	gpsB	DclpC_co/DclpC_heat_10
9	0.113536	0.537287	1.13114	none	P0CI75	birA	DclpC_co/DclpC_heat_10
3	0.865883	1	1.5261	none	P0CI76	rtp	DclpC_co/DclpC_heat_10
7	0.39131	1	1.76681	none	P0CI77	proH	DclpC_co/DclpC_heat_10
5	0.637995	1	-1.16001	none	P0CI78	rplX	DclpC_co/DclpC_heat_10
7	0.964788	1	-1.04842	none	P0CI79	thyA	DclpC_co/DclpC_heat_10
10	0.162221	0.673493	-1.52046	none	P0CI80	xylA	DclpC_co/DclpC_heat_10
8	0.741165	1	-1.09242	none	P10725	alr	DclpC_co/DclpC_heat_10
6	0.916104	1	1.08836	none	P10726	sigD	DclpC_co/DclpC_heat_10
4	0.981975	1	1.01859	none	P11018	ispA	DclpC_co/DclpC_heat_10
4	2.93805e-05	0.000718974	2.73017	up	P11044	thyB	DclpC_co/DclpC_heat_10
4	0.168815	0.68962	3.4158	none	P11045	dfrA	DclpC_co/DclpC_heat_10
6	0.990099	1	1.07238	none	P11065	scoC	DclpC_co/DclpC_heat_10
4	0.371783	1	-1.29093	none	P11469	ysmA	DclpC_co/DclpC_heat_10
6	0.743278	1	3.41682	none	P11742	ogt	DclpC_co/DclpC_heat_10
5	0.927232	1	1.07771	none	P11998	ribH	DclpC_co/DclpC_heat_10
11	3.77185e-06	0.00013163	-1.73008	down	P12011	gntK	DclpC_co/DclpC_heat_10
2	0.910904	1	-4.33109	none	P12012	gntP	DclpC_co/DclpC_heat_10
13	0.983379	1	-1.07167	none	P12013	gntZ	DclpC_co/DclpC_heat_10
17	0.308537	0.943768	1.22432	none	P12039	purD	DclpC_co/DclpC_heat_10
4	0.268211	0.880772	1.90033	none	P12040	purN	DclpC_co/DclpC_heat_10
5	6.16302e-05	0.00135215	1.73232	up	P12041	purQ	DclpC_co/DclpC_heat_10
28	0.300757	0.933573	1.15027	none	P12042	purL	DclpC_co/DclpC_heat_10
12	0.916422	1	1.06915	none	P12043	purM	DclpC_co/DclpC_heat_10
7	0.78898	1	1.07039	none	P12044	purE	DclpC_co/DclpC_heat_10
8	0.992488	1	1.0267	none	P12045	purK	DclpC_co/DclpC_heat_10
11	0.0847984	0.44237	1.16213	none	P12046	purC	DclpC_co/DclpC_heat_10
21	0.997381	1	1.05668	none	P12047	purB	DclpC_co/DclpC_heat_10
30	0.951547	1	1.08684	none	P12048	purH	DclpC_co/DclpC_heat_10
6	0.0259689	0.184985	1.28607	none	P12049	purS	DclpC_co/DclpC_heat_10
24	0.477384	1	-1.1544	none	P12425	glnA	DclpC_co/DclpC_heat_10
5	0.0934081	0.471418	-1.24239	none	P12464	rpoE	DclpC_co/DclpC_heat_10
5	1.04386e-05	0.000323979	7.10027	up	P12667	nucA	DclpC_co/DclpC_heat_10
4	0.984154	1	1.0551	none	P12669	nin	DclpC_co/DclpC_heat_10
5	0.831434	1	-1.07606	none	P12873	rpmC	DclpC_co/DclpC_heat_10
3	0.937222	1	-1.07088	none	P12874	rpsQ	DclpC_co/DclpC_heat_10
4	0.999986	1	-1.03944	none	P12875	rplN	DclpC_co/DclpC_heat_10
11	0.983974	1	1.0501	none	P12877	rplE	DclpC_co/DclpC_heat_10
9	0.999985	1	-1.01537	none	P12879	rpsH	DclpC_co/DclpC_heat_10
16	0.996708	1	-1.04324	none	P13242	pyrG	DclpC_co/DclpC_heat_10
17	0.999937	1	-1.03968	none	P13243	fbaA	DclpC_co/DclpC_heat_10
31	0.992592	1	-1.05621	none	P13267	polC	DclpC_co/DclpC_heat_10
21	0.996837	1	-1.05803	none	P13484	tagE	DclpC_co/DclpC_heat_10
20	0.999998	1	-1.01569	none	P13485	tagF	DclpC_co/DclpC_heat_10
4	0.289352	0.913649	-1.40318	none	P13714	ldh	DclpC_co/DclpC_heat_10
2	0.842977	1	1.7126	none	P13717		DclpC_co/DclpC_heat_10
7	0.413018	1	1.16989	none	P13792	phoP	DclpC_co/DclpC_heat_10
14	4.39614e-10	4.66174e-08	1.96538	up	P13799	degS	DclpC_co/DclpC_heat_10
12	5.00456e-05	0.00114692	1.43414	none	P13800	degU	DclpC_co/DclpC_heat_10
2	0.485683	1	-1.3107	none	P14016	cotE	DclpC_co/DclpC_heat_10
8	0.895791	1	1.1159	none	P14192	gcaD	DclpC_co/DclpC_heat_10
13	0.653634	1	-1.0621	none	P14193	prs	DclpC_co/DclpC_heat_10
8	0.0307547	0.206519	-1.58272	none	P14194	ctc	DclpC_co/DclpC_heat_10
6	0.0263937	0.185766	1.32519	none	P14203	pdeH	DclpC_co/DclpC_heat_10
6	0.000784968	0.0119639	1.91019	up	P14204	comA	DclpC_co/DclpC_heat_10
7	0.748344	1	1.08369	none	P14577	rplP	DclpC_co/DclpC_heat_10
13	0.893767	1	-1.074	none	P14802	yoxD	DclpC_co/DclpC_heat_10
6	8.17617e-05	0.0017197	-1.57559	down	P14949	trxA	DclpC_co/DclpC_heat_10
14	0.355107	1	1.38959	none	P14951	uvrC	DclpC_co/DclpC_heat_10
2	0.916095	1	1.22751	none	P15281	spoIIID	DclpC_co/DclpC_heat_10
4	0.999797	1	-1.13078	none	P15401	sacY	DclpC_co/DclpC_heat_10
10	0.00209756	0.0278035	-1.63361	down	P15874	grpE	DclpC_co/DclpC_heat_10
19	0.697772	1	-1.13379	none	P16263	odhB	DclpC_co/DclpC_heat_10
10	0.994519	1	1.02807	none	P16304	adk	DclpC_co/DclpC_heat_10
4	0.884063	1	-1.04621	none	P16336	secY	DclpC_co/DclpC_heat_10
10	4.3488e-05	0.00103422	-3.00497	down	P16396	epr	DclpC_co/DclpC_heat_10
4	0.0191122	0.145631	2.01213	none	P16440	ribE	DclpC_co/DclpC_heat_10
4	0.994422	1	1.10512	none	P16497	kinA	DclpC_co/DclpC_heat_10
9	0.193245	0.744038	-1.12567	none	P16524	patA	DclpC_co/DclpC_heat_10
8	0.99911	1	-1.03712	none	P16616	hemC	DclpC_co/DclpC_heat_10
3	0.304271	0.93636	1.3197	none	P16618	hemA	DclpC_co/DclpC_heat_10
6	0.973161	1	-1.04606	none	P16655	divIB	DclpC_co/DclpC_heat_10
15	1	1	-1.01586	none	P16971	recA	DclpC_co/DclpC_heat_10
6	0.393685	1	1.2202	none	P17585	aadK	DclpC_co/DclpC_heat_10
3	0.00066155	0.0103291	-2.7429	down	P17616	ypuD	DclpC_co/DclpC_heat_10
7	0.450965	1	-1.09453	none	P17618	ribD	DclpC_co/DclpC_heat_10
12	0.995121	1	1.02934	none	P17620	ribA	DclpC_co/DclpC_heat_10
3	0.213313	0.775544	1.19316	none	P17622	ribT	DclpC_co/DclpC_heat_10
9	0.000100038	0.00203676	-1.34913	none	P17631	dnaJ	DclpC_co/DclpC_heat_10
13	0.992866	1	1.07704	none	P17731	hisC	DclpC_co/DclpC_heat_10
41	1.4093e-13	3.98519e-11	-1.60562	down	P17820	dnaK	DclpC_co/DclpC_heat_10
23	0.999959	1	1.02387	none	P17865	ftsZ	DclpC_co/DclpC_heat_10
5	0.11748	0.549609	-2.46928	none	P17867	spoIVCA	DclpC_co/DclpC_heat_10
5	6.09428e-08	3.60696e-06	2.61131	up	P17869	sigH	DclpC_co/DclpC_heat_10
30	0.998492	1	-1.08128	none	P17889	infB	DclpC_co/DclpC_heat_10
2	0.31727	0.955285	2.42091	none	P17893	ahrC	DclpC_co/DclpC_heat_10
17	0.467424	1	-1.08692	none	P17894	recN	DclpC_co/DclpC_heat_10
8	0.022163	0.163968	-1.41148	none	P17903	rsbV	DclpC_co/DclpC_heat_10
9	0.00670862	0.0708441	-1.46288	none	P17904	rsbW	DclpC_co/DclpC_heat_10
5	0.000357355	0.00610381	2.26962	up	P17906	rsbX	DclpC_co/DclpC_heat_10
11	0.996155	1	-1.02594	none	P17921	pheS	DclpC_co/DclpC_heat_10
35	1	1	-1.02191	none	P17922	pheT	DclpC_co/DclpC_heat_10
16	0.988051	1	-1.06332	none	P18157	glpK	DclpC_co/DclpC_heat_10
29	0.966752	1	-1.47089	none	P18158	glpD	DclpC_co/DclpC_heat_10
25	2.17302e-05	0.000570137	-1.24798	none	P18159	pgcA	DclpC_co/DclpC_heat_10
23	0.899259	1	1.16887	none	P18185	carB	DclpC_co/DclpC_heat_10
10	0.905373	1	1.13149	none	P18186	argF	DclpC_co/DclpC_heat_10
23	0.999096	1	-1.02721	none	P18255	thrS	DclpC_co/DclpC_heat_10
8	0.805198	1	-1.14009	none	P18256	thrZ	DclpC_co/DclpC_heat_10
10	0.10058	0.495118	-1.22555	none	P18579	murB	DclpC_co/DclpC_heat_10
3	0.818281	1	1.26523	none	P19079	cdd	DclpC_co/DclpC_heat_10
3	0.71284	1	1.19842	none	P19080	aroH	DclpC_co/DclpC_heat_10
10	0.993666	1	-1.02417	none	P19465	folE	DclpC_co/DclpC_heat_10
3	0.802518	1	1.04531	none	P19466	mtrB	DclpC_co/DclpC_heat_10
19	0.988336	1	-1.04159	none	P19582	hom	DclpC_co/DclpC_heat_10
17	0.993099	1	-1.06404	none	P19669	ywjH	DclpC_co/DclpC_heat_10
11	0.280843	0.900184	-1.12192	none	P19670	murAB	DclpC_co/DclpC_heat_10
5	0.472429	1	1.09754	none	P19672	tlyA	DclpC_co/DclpC_heat_10
8	0.999954	1	1.00665	none	P19946	rplO	DclpC_co/DclpC_heat_10
4	0.208176	0.766725	1.93464	none	P19947	rpmD	DclpC_co/DclpC_heat_10
8	0.235291	0.809209	1.19181	none	P19994	map	DclpC_co/DclpC_heat_10
17	0.999986	1	-1.03342	none	P20166	ptsG	DclpC_co/DclpC_heat_10
5	0.447104	1	1.12387	none	P20277	rplQ	DclpC_co/DclpC_heat_10
2	0.987772	1	1.32337	none	P20278	rpmJ	DclpC_co/DclpC_heat_10
7	0.726606	1	1.07171	none	P20282	rpsM	DclpC_co/DclpC_heat_10
18	0.929239	1	-1.0634	none	P20429	rpoA	DclpC_co/DclpC_heat_10
3	0.975757	1	1.18276	none	P20458	infA	DclpC_co/DclpC_heat_10
6	0.061894	0.350045	1.34527	none	P20668	gltC	DclpC_co/DclpC_heat_10
18	0.992014	1	1.03916	none	P20691	aroE	DclpC_co/DclpC_heat_10
8	0.826064	1	1.07276	none	P20692	tyrA	DclpC_co/DclpC_heat_10
18	0.0284765	0.195872	1.1968	none	P20964	obg	DclpC_co/DclpC_heat_10
3	0.935879	1	1.25733	none	P21203	pheA	DclpC_co/DclpC_heat_10
4	0.613826	1	-1.21292	none	P21204	thrR	DclpC_co/DclpC_heat_10
4	0.999433	1	1.02616	none	P21248	hemD	DclpC_co/DclpC_heat_10
5	0.999889	1	-1.01236	none	P21340	paiA	DclpC_co/DclpC_heat_10
3	0.226117	0.792393	-2.15499	none	P21341	paiB	DclpC_co/DclpC_heat_10
11	0.988636	1	1.05683	none	P21458	spoIIIE	DclpC_co/DclpC_heat_10
18	0.82747	1	-1.08373	none	P21464	rpsB	DclpC_co/DclpC_heat_10
14	0.995486	1	1.06073	none	P21465	rpsC	DclpC_co/DclpC_heat_10
12	0.999986	1	-1.01	none	P21466	rpsD	DclpC_co/DclpC_heat_10
11	0.995903	1	-1.03199	none	P21467	rpsE	DclpC_co/DclpC_heat_10
5	0.99994	1	1.0038	none	P21468	rpsF	DclpC_co/DclpC_heat_10
10	0.775071	1	1.08591	none	P21469	rpsG	DclpC_co/DclpC_heat_10
5	0.575183	1	1.30854	none	P21470	rpsI	DclpC_co/DclpC_heat_10
8	0.975579	1	-1.03565	none	P21471	rpsJ	DclpC_co/DclpC_heat_10
4	0.988441	1	-1.16862	none	P21472	rpsL	DclpC_co/DclpC_heat_10
3	0.826132	1	-1.41262	none	P21473	rpsO	DclpC_co/DclpC_heat_10
5	0.877683	1	-1.04451	none	P21474	rpsP	DclpC_co/DclpC_heat_10
3	0.963248	1	-1.09938	none	P21475	rpsR	DclpC_co/DclpC_heat_10
5	0.695891	1	1.15878	none	P21476	rpsS	DclpC_co/DclpC_heat_10
4	0.999673	1	-1.13521	none	P21477	rpsT	DclpC_co/DclpC_heat_10
4	0.987631	1	1.01405	none	P21478	rpsU	DclpC_co/DclpC_heat_10
9	0.991713	1	-1.07022	none	P21656	trpS	DclpC_co/DclpC_heat_10
28	1	1	1.00382	none	P21879	guaB	DclpC_co/DclpC_heat_10
20	0.999985	1	-1.03379	none	P21880	pdhD	DclpC_co/DclpC_heat_10
17	0.96395	1	-1.03944	none	P21881	pdhA	DclpC_co/DclpC_heat_10
16	1	1	-1.00378	none	P21882	pdhB	DclpC_co/DclpC_heat_10
27	0.0323625	0.215046	-1.2171	none	P21883	pdhC	DclpC_co/DclpC_heat_10
2	0.00051257	0.00830886	8.36086	up	P21884	ykyA	DclpC_co/DclpC_heat_10
5	0.999696	1	1.00629	none	P21885	speA	DclpC_co/DclpC_heat_10
22	0.999993	1	-1.02494	none	P22250	gltX	DclpC_co/DclpC_heat_10
19	0.892716	1	-1.10881	none	P22326	tyrS	DclpC_co/DclpC_heat_10
31	1	1	1.07592	none	P23129	odhA	DclpC_co/DclpC_heat_10
6	0.828395	1	1.12164	none	P23445	fliI	DclpC_co/DclpC_heat_10
13	0.998774	1	-1.08083	none	P23446	flgE	DclpC_co/DclpC_heat_10
17	0.992304	1	-1.08722	none	P23447	fliF	DclpC_co/DclpC_heat_10
12	0.422241	1	1.22718	none	P23448	fliG	DclpC_co/DclpC_heat_10
4	0.582555	1	1.33857	none	P23449	fliH	DclpC_co/DclpC_heat_10
9	0.0142102	0.118186	4.32747	none	P23451	fliK	DclpC_co/DclpC_heat_10
3	0.437975	1	1.14448	none	P23452	fliL	DclpC_co/DclpC_heat_10
10	0.560324	1	1.25625	none	P23453	fliM	DclpC_co/DclpC_heat_10
2	0.566604	1	1.21689	none	P23454	ylxF	DclpC_co/DclpC_heat_10
18	0.092606	0.469486	-1.20642	none	P23477	addB	DclpC_co/DclpC_heat_10
33	8.01047e-05	0.00171316	-1.30379	none	P23478	addA	DclpC_co/DclpC_heat_10
12	0.933237	1	-1.13539	none	P23479	sbcD	DclpC_co/DclpC_heat_10
12	0.972454	1	-1.09343	none	P23545	phoR	DclpC_co/DclpC_heat_10
13	0.923999	1	-1.08014	none	P23630	lysA	DclpC_co/DclpC_heat_10
8	0.0577439	0.329503	1.6014	none	P23715	argC	DclpC_co/DclpC_heat_10
5	0.968196	1	-1.04082	none	P23789	xre	DclpC_co/DclpC_heat_10
11	0.999193	1	1.02282	none	P23966	menB	DclpC_co/DclpC_heat_10
6	0.993897	1	-1.05047	none	P23970	menD	DclpC_co/DclpC_heat_10
2	0.256215	0.854609	-1.45902	none	P23971	menE	DclpC_co/DclpC_heat_10
12	0.378362	1	-1.16977	none	P23973	menF	DclpC_co/DclpC_heat_10
2	0.121794	0.56153	5.31169	none	P24009	ctaB	DclpC_co/DclpC_heat_10
5	0.76978	1	1.13579	none	P24072	cheY	DclpC_co/DclpC_heat_10
11	0.998138	1	-1.03919	none	P24073	fliY	DclpC_co/DclpC_heat_10
11	0.99979	1	1.04573	none	P24136	oppD	DclpC_co/DclpC_heat_10
5	0.955312	1	1.1041	none	P24137	oppF	DclpC_co/DclpC_heat_10
3	0.983091	1	-1.04816	none	P24138	oppB	DclpC_co/DclpC_heat_10
4	0.949412	1	-1.05478	none	P24139	oppC	DclpC_co/DclpC_heat_10
24	0.721894	1	-1.10308	none	P24141	oppA	DclpC_co/DclpC_heat_10
10	8.18212e-06	0.000263589	2.2817	up	P24219	sigL	DclpC_co/DclpC_heat_10
3	0.705292	1	1.08277	none	P24277	recR	DclpC_co/DclpC_heat_10
5	0.681164	1	-1.1237	none	P24281	yaaK	DclpC_co/DclpC_heat_10
16	0.3142	0.952931	-1.11234	none	P24327	prsA	DclpC_co/DclpC_heat_10
2	0.455936	1	2.05071	none	P24469	cccA	DclpC_co/DclpC_heat_10
5	0.726239	1	-1.26431	none	P24501	flgC	DclpC_co/DclpC_heat_10
2	0.974796	1	-1.05522	none	P24502	fliE	DclpC_co/DclpC_heat_10
6	0.32648	0.967278	-1.47267	none	P25052	tenA	DclpC_co/DclpC_heat_10
13	0.826709	1	-1.17176	none	P25144	ccpA	DclpC_co/DclpC_heat_10
14	4.40549e-06	0.000151513	-3.51492	down	P25148	gspA	DclpC_co/DclpC_heat_10
8	0.905082	1	1.14383	none	P25151	tyrZ	DclpC_co/DclpC_heat_10
15	0.000928839	0.0135856	-4.15509	down	P25499	hrcA	DclpC_co/DclpC_heat_10
14	0.117083	0.548759	-1.17341	none	P25811	thdF	DclpC_co/DclpC_heat_10
24	0.988402	1	1.05345	none	P25812	gidA	DclpC_co/DclpC_heat_10
6	0.971033	1	-1.03186	none	P25813	gidB	DclpC_co/DclpC_heat_10
4	0.547703	1	1.37773	none	P25814	rnpA	DclpC_co/DclpC_heat_10
20	1.76089e-12	3.44728e-10	3.07162	up	P25953	comGA	DclpC_co/DclpC_heat_10
2	0.198733	0.755146	11.1276	none	P25954	comGB	DclpC_co/DclpC_heat_10
12	0.999919	1	-1.01477	none	P25971	pyrF	DclpC_co/DclpC_heat_10
3	0.554103	1	-1.10488	none	P25972	pyrE	DclpC_co/DclpC_heat_10
6	0.8243	1	1.1699	none	P25983	pyrK	DclpC_co/DclpC_heat_10
11	0.400202	1	-1.13301	none	P25993	pyrAA	DclpC_co/DclpC_heat_10
41	0.779224	1	-1.09473	none	P25994	pyrAB	DclpC_co/DclpC_heat_10
8	0.877732	1	-1.06754	none	P25995	pyrC	DclpC_co/DclpC_heat_10
4	0.0260705	0.184985	-1.48858	none	P25996	pyrD	DclpC_co/DclpC_heat_10
4	0.182501	0.717975	2.72135	none	P26212	sacT	DclpC_co/DclpC_heat_10
12	0.620355	1	1.18666	none	P26497	parB	DclpC_co/DclpC_heat_10
11	0.999007	1	1.09445	none	P26899	ansB	DclpC_co/DclpC_heat_10
7	0.978874	1	-1.04106	none	P26900;P26900-2		DclpC_co/DclpC_heat_10
22	0.980027	1	1.11889	none	P26901	katA	DclpC_co/DclpC_heat_10
6	0.999764	1	1.01814	none	P26902	dppA	DclpC_co/DclpC_heat_10
3	0.970309	1	-1.04217	none	P26903	dppB	DclpC_co/DclpC_heat_10
16	0.00059494	0.00946327	-1.51319	down	P26906	dppE	DclpC_co/DclpC_heat_10
6	4.83358e-08	2.99686e-06	-2.58837	down	P26907	gsiB	DclpC_co/DclpC_heat_10
3	0.686645	1	1.06003	none	P26908	rplU	DclpC_co/DclpC_heat_10
5	0.203407	0.760985	-1.85524	none	P26935	iolG	DclpC_co/DclpC_heat_10
119	0.768976	1	-1.21921	none	P27206	srfAA	DclpC_co/DclpC_heat_10
2	0.487645	1	-1.22461	none	P27620	tagA	DclpC_co/DclpC_heat_10
2	0.997069	1	1.36807	none	P27621	tagB	DclpC_co/DclpC_heat_10
15	0.913251	1	-1.47769	none	P27622	tagC	DclpC_co/DclpC_heat_10
5	0.178804	0.711408	1.59524	none	P27623	tagD	DclpC_co/DclpC_heat_10
16	1	1	-1.02091	none	P27876	tpi	DclpC_co/DclpC_heat_10
7	0.498194	1	1.32809	none	P28015	spoVG	DclpC_co/DclpC_heat_10
10	0.876653	1	-1.12109	none	P28264	ftsA	DclpC_co/DclpC_heat_10
39	0.272805	0.891256	-1.09938	none	P28366	secA	DclpC_co/DclpC_heat_10
16	0.999994	1	-1.02481	none	P28367	prfB	DclpC_co/DclpC_heat_10
6	0.434611	1	-1.16541	none	P28368	hpf	DclpC_co/DclpC_heat_10
37	5.38484e-27	6.8522e-24	-1.82367	down	P28598	groEL	DclpC_co/DclpC_heat_10
6	2.43747e-05	0.000626601	-1.9271	down	P28599	groES	DclpC_co/DclpC_heat_10
4	0.999208	1	-1.24936	none	P28611	motA	DclpC_co/DclpC_heat_10
10	0.999999	1	1.07342	none	P28612	motB	DclpC_co/DclpC_heat_10
5	0.998462	1	1.02547	none	P28618	pcp	DclpC_co/DclpC_heat_10
6	0.970744	1	-1.03361	none	P28619	rph	DclpC_co/DclpC_heat_10
5	0.876927	1	-1.05706	none	P28628	sipS	DclpC_co/DclpC_heat_10
6	0.000337561	0.00594828	-1.52725	down	P28670	yoxC	DclpC_co/DclpC_heat_10
2	0.762171	1	1.56672	none	P28819	pabA	DclpC_co/DclpC_heat_10
10	0.991911	1	-1.0311	none	P28820	pabB	DclpC_co/DclpC_heat_10
9	0.815509	1	-1.13918	none	P28822	sul	DclpC_co/DclpC_heat_10
3	0.70713	1	1.26691	none	P28823	folB	DclpC_co/DclpC_heat_10
21	0.999993	1	-1.04337	none	P29072	cheA	DclpC_co/DclpC_heat_10
5	0.817772	1	1.11481	none	P29252	folK	DclpC_co/DclpC_heat_10
19	0.378049	1	1.12248	none	P29726	purA	DclpC_co/DclpC_heat_10
23	0.999999	1	-1.02916	none	P29727	guaA	DclpC_co/DclpC_heat_10
4	0.917309	1	-1.07382	none	P30300	glpP	DclpC_co/DclpC_heat_10
11	0.530802	1	-1.0739	none	P30949	hemL	DclpC_co/DclpC_heat_10
14	1	1	-1.00243	none	P30950	hemB	DclpC_co/DclpC_heat_10
3	0.383928	1	1.14669	none	P31080	lexA	DclpC_co/DclpC_heat_10
13	0.997409	1	1.02794	none	P31102	aroB	DclpC_co/DclpC_heat_10
6	0.827472	1	-1.08505	none	P31103	ndk	DclpC_co/DclpC_heat_10
17	0.999964	1	-1.04149	none	P31104	aroF	DclpC_co/DclpC_heat_10
10	0.0666686	0.368051	1.27701	none	P31105	cheR	DclpC_co/DclpC_heat_10
4	0.849737	1	1.49627	none	P31112	hepS	DclpC_co/DclpC_heat_10
4	0.0052121	0.0592178	1.24326	none	P31113	menH	DclpC_co/DclpC_heat_10
6	0.0219194	0.162638	1.2948	none	P31114	hepT	DclpC_co/DclpC_heat_10
10	0.175052	0.702692	-1.22173	none	P31847	ypuA	DclpC_co/DclpC_heat_10
5	0.321569	0.960004	-1.50543	none	P32081	cspB	DclpC_co/DclpC_heat_10
5	0.980628	1	-1.09332	none	P32393	comEB	DclpC_co/DclpC_heat_10
11	0.99989	1	-1.01825	none	P32395	hemE	DclpC_co/DclpC_heat_10
8	0.703085	1	-1.18069	none	P32396	hemH	DclpC_co/DclpC_heat_10
10	0.99599	1	1.05522	none	P32397	hemY	DclpC_co/DclpC_heat_10
21	0.999757	1	-1.0893	none	P32399	yhgE	DclpC_co/DclpC_heat_10
7	0.999028	1	-1.03547	none	P32436	degV	DclpC_co/DclpC_heat_10
6	0.684437	1	1.1275	none	P32437	yvyE	DclpC_co/DclpC_heat_10
6	0.52549	1	-1.07963	none	P32726	ylxS	DclpC_co/DclpC_heat_10
21	0.800993	1	-1.09945	none	P32727	nusA	DclpC_co/DclpC_heat_10
3	0.96911	1	-1.08258	none	P32728	rnpM	DclpC_co/DclpC_heat_10
2	0.080707	0.42614	1.221	none	P32729	rplGA	DclpC_co/DclpC_heat_10
2	0.177208	0.70911	1.44522	none	P32730	ylxP	DclpC_co/DclpC_heat_10
7	0.573162	1	-1.32364	none	P32731	rbfA	DclpC_co/DclpC_heat_10
6	0.999817	1	-1.00495	none	P32732	truB	DclpC_co/DclpC_heat_10
13	0.999893	1	-1.04534	none	P32959	pbpE	DclpC_co/DclpC_heat_10
4	0.800676	1	-1.09499	none	P32960	racX	DclpC_co/DclpC_heat_10
28	0.836239	1	-1.10645	none	P33166	tufA	DclpC_co/DclpC_heat_10
11	0.723049	1	-1.24043	none	P33189	yhxA	DclpC_co/DclpC_heat_10
3	0.97309	1	-1.0303	none	P33690	comQ	DclpC_co/DclpC_heat_10
2	0.609638	1	-1.72343	none	P33911	csrA	DclpC_co/DclpC_heat_10
8	0.999999	1	1.00776	none	P34956	qoxB	DclpC_co/DclpC_heat_10
12	0.729414	1	-1.09702	none	P34957	qoxA	DclpC_co/DclpC_heat_10
26	1	1	1.0183	none	P35136	serA	DclpC_co/DclpC_heat_10
5	0.986482	1	1.08203	none	P35137	ppiB	DclpC_co/DclpC_heat_10
3	0.00206351	0.0276402	1.33023	none	P35146	aroC	DclpC_co/DclpC_heat_10
6	0.590598	1	1.5815	none	P35149	spoIVA	DclpC_co/DclpC_heat_10
3	0.956772	1	1.08266	none	P35154	scpA	DclpC_co/DclpC_heat_10
3	0.578896	1	-1.0805	none	P35155	scpB	DclpC_co/DclpC_heat_10
2	0.458617	1	13.8424	none	P35156	ypuI	DclpC_co/DclpC_heat_10
8	2.36259e-07	1.25267e-05	2.015	up	P35159	rluB	DclpC_co/DclpC_heat_10
3	0.598977	1	1.57052	none	P35160	resA	DclpC_co/DclpC_heat_10
8	0.225485	0.792393	1.13143	none	P35163	resD	DclpC_co/DclpC_heat_10
12	0.986251	1	-1.03957	none	P35164	resE	DclpC_co/DclpC_heat_10
4	0.999139	1	-1.02481	none	P35165	sigX	DclpC_co/DclpC_heat_10
5	0.55654	1	1.18444	none	P35166	rsiX	DclpC_co/DclpC_heat_10
10	0.884782	1	-1.13915	none	P35620	flhA	DclpC_co/DclpC_heat_10
31	1	1	-1.01501	none	P36430	leuS	DclpC_co/DclpC_heat_10
7	0.00932791	0.089316	1.72662	none	P36838	carA	DclpC_co/DclpC_heat_10
10	0.967834	1	1.04983	none	P36839	argD	DclpC_co/DclpC_heat_10
11	0.671241	1	1.09721	none	P36843	argJ	DclpC_co/DclpC_heat_10
4	0.0255865	0.184615	-1.49314	none	P36945	rbsK	DclpC_co/DclpC_heat_10
3	0.297679	0.928423	-2.1298	none	P36946	rbsD	DclpC_co/DclpC_heat_10
6	0.500485	1	-2.01165	none	P36947	rbsA	DclpC_co/DclpC_heat_10
6	1.05692e-06	4.2029e-05	-1.81142	down	P36949	rbsB	DclpC_co/DclpC_heat_10
4	0.805566	1	1.15873	none	P37104	ylxM	DclpC_co/DclpC_heat_10
17	0.561966	1	-1.11773	none	P37105	ffh	DclpC_co/DclpC_heat_10
21	0.961809	1	1.09023	none	P37251	ilvB	DclpC_co/DclpC_heat_10
7	0.982917	1	-1.09836	none	P37252	ilvH	DclpC_co/DclpC_heat_10
19	0.984731	1	-1.06376	none	P37253	ilvC	DclpC_co/DclpC_heat_10
8	0.949922	1	-1.18594	none	P37437	rplI	DclpC_co/DclpC_heat_10
5	0.911085	1	1.0602	none	P37455	ssbA	DclpC_co/DclpC_heat_10
19	1	1	1.00638	none	P37464	serS	DclpC_co/DclpC_heat_10
29	0.965505	1	-1.08968	none	P37465	metS	DclpC_co/DclpC_heat_10
9	0.451003	1	1.06337	none	P37468	ksgA	DclpC_co/DclpC_heat_10
11	1	1	1.0006	none	P37469	dnaC	DclpC_co/DclpC_heat_10
8	0.0186383	0.143741	-1.41399	none	P37470	pth	DclpC_co/DclpC_heat_10
2	0.0463989	0.279823	-2.36606	none	P37471	divIC	DclpC_co/DclpC_heat_10
10	0.987239	1	-1.04709	none	P37472	hprT	DclpC_co/DclpC_heat_10
39	0.000370445	0.00628521	-1.20663	none	P37474	mfd	DclpC_co/DclpC_heat_10
24	0.994079	1	-1.0699	none	P37476	ftsH	DclpC_co/DclpC_heat_10
19	1	1	1.00673	none	P37477	lysS	DclpC_co/DclpC_heat_10
9	0.739369	1	1.6252	none	P37478	walR	DclpC_co/DclpC_heat_10
2	0.101532	0.49597	-2.02413	none	P37480	yycD	DclpC_co/DclpC_heat_10
8	0.503479	1	-1.11859	none	P37484	gdpP	DclpC_co/DclpC_heat_10
2	0.662794	1	1.0978	none	P37485	yybS	DclpC_co/DclpC_heat_10
2	0.583271	1	-1.35886	none	P37486	hypR	DclpC_co/DclpC_heat_10
16	0.999901	1	1.05421	none	P37487	ppaC	DclpC_co/DclpC_heat_10
2	0.425984	1	1.28764	none	P37491	yybM	DclpC_co/DclpC_heat_10
10	7.12955e-07	3.09987e-05	2.23947	up	P37494	yybJ	DclpC_co/DclpC_heat_10
4	0.0769663	0.410648	-1.35103	none	P37502	yybB	DclpC_co/DclpC_heat_10
3	0.384543	1	1.22677	none	P37503	yybA	DclpC_co/DclpC_heat_10
2	0.0557325	0.319738	-2.00124	none	P37507	yyaQ	DclpC_co/DclpC_heat_10
8	0.997502	1	-1.09308	none	P37512	yyaL	DclpC_co/DclpC_heat_10
3	0.0107601	0.0974535	1.52096	none	P37515	maa	DclpC_co/DclpC_heat_10
14	1	1	-1.00778	none	P37518	yyaF	DclpC_co/DclpC_heat_10
9	0.273866	0.892431	1.61139	none	P37519	yyaE	DclpC_co/DclpC_heat_10
5	0.99399	1	1.03189	none	P37522	parA	DclpC_co/DclpC_heat_10
9	0.999839	1	1.04265	none	P37524	noc	DclpC_co/DclpC_heat_10
14	0.981092	1	-1.05291	none	P37527	pdxS	DclpC_co/DclpC_heat_10
5	0.815294	1	1.04222	none	P37528	pdxT	DclpC_co/DclpC_heat_10
5	0.805616	1	1.06035	none	P37529	dck	DclpC_co/DclpC_heat_10
5	0.436885	1	-1.35897	none	P37530	dgk	DclpC_co/DclpC_heat_10
2	0.848091	1	-3.06852	none	P37531	yaaH	DclpC_co/DclpC_heat_10
2	0.721432	1	1.33261	none	P37533	yaaL	DclpC_co/DclpC_heat_10
14	3.2388e-10	3.74671e-08	2.1728	up	P37535	yaaN	DclpC_co/DclpC_heat_10
4	0.983169	1	1.17453	none	P37536	yaaO	DclpC_co/DclpC_heat_10
8	0.930294	1	-1.10802	none	P37537	tmk	DclpC_co/DclpC_heat_10
4	0.996156	1	1.06232	none	P37538	darA	DclpC_co/DclpC_heat_10
4	0.000251232	0.0045999	11.8111	up	P37539	yaaR	DclpC_co/DclpC_heat_10
8	0.00723906	0.0751975	1.42338	none	P37540	holB	DclpC_co/DclpC_heat_10
9	0.0135817	0.114077	1.18939	none	P37541	ricT	DclpC_co/DclpC_heat_10
4	0.901239	1	-1.04353	none	P37542	yabA	DclpC_co/DclpC_heat_10
8	0.447146	1	1.13939	none	P37543	trmN6	DclpC_co/DclpC_heat_10
5	0.595782	1	1.11238	none	P37544	yabC	DclpC_co/DclpC_heat_10
4	0.715912	1	1.27774	none	P37545	yabD	DclpC_co/DclpC_heat_10
3	1.41205e-06	5.44495e-05	3.94589	up	P37546	yabE	DclpC_co/DclpC_heat_10
3	0.000456404	0.00749386	4.97351	up	P37547	rnmV	DclpC_co/DclpC_heat_10
8	0.980702	1	-1.06527	none	P37550	ispE	DclpC_co/DclpC_heat_10
7	0.405784	1	-1.13765	none	P37551	purR	DclpC_co/DclpC_heat_10
3	0.461611	1	1.93268	none	P37552	yabJ	DclpC_co/DclpC_heat_10
13	0.999963	1	1.01814	none	P37556	yabN	DclpC_co/DclpC_heat_10
5	0.0354247	0.231169	-1.31434	none	P37557	rqcP	DclpC_co/DclpC_heat_10
4	0.169542	0.691481	-1.54119	none	P37560	yabR	DclpC_co/DclpC_heat_10
5	0.96848	1	-1.08285	none	P37563	tilS	DclpC_co/DclpC_heat_10
4	0.748957	1	-1.07326	none	P37564	coaX	DclpC_co/DclpC_heat_10
10	0.191981	0.740291	-1.14545	none	P37565	yacC	DclpC_co/DclpC_heat_10
12	0.999999	1	-1.0067	none	P37566	yacD	DclpC_co/DclpC_heat_10
6	0.666911	1	-1.42009	none	P37567	dusB1	DclpC_co/DclpC_heat_10
6	0.0426427	0.264349	-2.32328	none	P37568	ctsR	DclpC_co/DclpC_heat_10
4	0.0876354	0.454241	-6.65587	none	P37569	mcsA	DclpC_co/DclpC_heat_10
12	4.56672e-12	7.7482e-10	-2.47082	down	P37570	mcsB	DclpC_co/DclpC_heat_10
53	0.892581	1	-1.62261	none	P37571	clpC	DclpC_co/DclpC_heat_10
11	0.999953	1	1.024	none	P37572	radA	DclpC_co/DclpC_heat_10
16	0.486707	1	-1.12577	none	P37573	disA	DclpC_co/DclpC_heat_10
2	0.53816	1	1.35563	none	P37574	rae1	DclpC_co/DclpC_heat_10
7	0.126896	0.581894	1.54023	none	P37575	spoIIB	DclpC_co/DclpC_heat_10
10	0.996332	1	-1.02321	none	P37580	fhuD	DclpC_co/DclpC_heat_10
4	0.0345348	0.226523	-1.33203	none	P37582	glnR	DclpC_co/DclpC_heat_10
2	0.479455	1	-1.34327	none	P37584	csaA	DclpC_co/DclpC_heat_10
9	0.997922	1	1.03455	none	P37585	murG	DclpC_co/DclpC_heat_10
17	0.889223	1	-1.30582	none	P37599	cheV	DclpC_co/DclpC_heat_10
2	0.877249	1	-1.91155	none	P37807	rpmB	DclpC_co/DclpC_heat_10
22	1	1	1.01642	none	P37808	atpA	DclpC_co/DclpC_heat_10
25	1	1	-1.01231	none	P37809	atpD	DclpC_co/DclpC_heat_10
10	0.955679	1	-1.03795	none	P37810	atpG	DclpC_co/DclpC_heat_10
7	0.999989	1	-1.00361	none	P37811	atpH	DclpC_co/DclpC_heat_10
4	1	1	1.23328	none	P37812	atpC	DclpC_co/DclpC_heat_10
8	0.992468	1	-1.064	none	P37814	atpF	DclpC_co/DclpC_heat_10
23	0.720266	1	-1.07211	none	P37869	eno	DclpC_co/DclpC_heat_10
59	0.999999	1	1.04662	none	P37870	rpoB	DclpC_co/DclpC_heat_10
64	0.999997	1	1.05287	none	P37871	rpoC	DclpC_co/DclpC_heat_10
7	0.995505	1	-1.02022	none	P37872	ybxB	DclpC_co/DclpC_heat_10
9	0.0178793	0.140009	-1.84769	none	P37874	ygxB	DclpC_co/DclpC_heat_10
8	0.973366	1	1.07338	none	P37876	ytxK	DclpC_co/DclpC_heat_10
23	0.999928	1	-1.02594	none	P37877	ackA	DclpC_co/DclpC_heat_10
19	0.994907	1	1.06432	none	P37887	cysK	DclpC_co/DclpC_heat_10
8	0.996452	1	1.03933	none	P37940	bkdAA	DclpC_co/DclpC_heat_10
13	0.999997	1	1.00979	none	P37941	bkdAB	DclpC_co/DclpC_heat_10
12	0.924244	1	-1.05139	none	P37942	bkdB	DclpC_co/DclpC_heat_10
6	0.964447	1	1.09405	none	P37944	aroK	DclpC_co/DclpC_heat_10
24	0.954324	1	-1.0842	none	P37945	lonA	DclpC_co/DclpC_heat_10
13	1	1	1.00142	none	P37946	ilvA	DclpC_co/DclpC_heat_10
19	0.999981	1	1.03126	none	P37949	lepA	DclpC_co/DclpC_heat_10
22	0.989261	1	1.05557	none	P37954	uvrB	DclpC_co/DclpC_heat_10
9	0.998685	1	-1.10652	none	P37958	mecA	DclpC_co/DclpC_heat_10
4	0.15786	0.657534	-1.33347	none	P37960	mrgA	DclpC_co/DclpC_heat_10
12	0.299421	0.932255	1.33124	none	P37963	spoVID	DclpC_co/DclpC_heat_10
9	0.3853	1	-1.24121	none	P37967	pnbA	DclpC_co/DclpC_heat_10
10	0.929144	1	1.08014	none	P38021	rocD	DclpC_co/DclpC_heat_10
11	0.406206	1	1.23162	none	P38022	rocR	DclpC_co/DclpC_heat_10
8	0.556367	1	-1.68782	none	P38032	nadB	DclpC_co/DclpC_heat_10
5	0.0274341	0.191287	-2.33704	none	P38033	nifS	DclpC_co/DclpC_heat_10
5	0.371748	1	-1.21785	none	P38049	hmoB	DclpC_co/DclpC_heat_10
13	0.459372	1	-1.41555	none	P38050	pbpF	DclpC_co/DclpC_heat_10
10	0.00360078	0.0434312	1.50726	up	P38424	ysxC	DclpC_co/DclpC_heat_10
3	0.283056	0.901879	1.30703	none	P38491	motI	DclpC_co/DclpC_heat_10
12	0.995568	1	1.08955	none	P38493	cmk	DclpC_co/DclpC_heat_10
31	0.990574	1	-1.048	none	P38494	rpsA	DclpC_co/DclpC_heat_10
17	1.6931e-16	6.15564e-14	-2.28274	down	P39062	acsA	DclpC_co/DclpC_heat_10
2	0.0883626	0.456152	1.53711	none	P39065	acuA	DclpC_co/DclpC_heat_10
2	0.984989	1	1.00789	none	P39066	acuB	DclpC_co/DclpC_heat_10
4	0.957598	1	1.09248	none	P39070	clpQ	DclpC_co/DclpC_heat_10
8	0.80593	1	-1.19869	none	P39071	dhbA	DclpC_co/DclpC_heat_10
4	0.0386349	0.245201	-1.80261	none	P39072	gerM	DclpC_co/DclpC_heat_10
3	0.0944093	0.474845	-1.66227	none	P39074	bmrU	DclpC_co/DclpC_heat_10
2	0.573109	1	1.47279	none	P39075	bmrR	DclpC_co/DclpC_heat_10
5	0.973803	1	1.06793	none	P39115	vmlR	DclpC_co/DclpC_heat_10
3	0.708686	1	-1.39091	none	P39116	pel	DclpC_co/DclpC_heat_10
7	0.0483847	0.290422	2.64568	none	P39119	citA	DclpC_co/DclpC_heat_10
11	0.00877942	0.0856077	-1.35652	none	P39120	citZ	DclpC_co/DclpC_heat_10
10	0.87281	1	-1.0854	none	P39121	dra	DclpC_co/DclpC_heat_10
2	0.00416792	0.0495671	15.9027	up	P39124	glgD	DclpC_co/DclpC_heat_10
23	0.589728	1	-1.12079	none	P39126	icd	DclpC_co/DclpC_heat_10
5	0.99956	1	-1.01707	none	P39127	citR	DclpC_co/DclpC_heat_10
12	0.998647	1	-1.10524	none	P39131	mnaA	DclpC_co/DclpC_heat_10
4	0.911149	1	1.04429	none	P39132	yhbE	DclpC_co/DclpC_heat_10
2	0.676044	1	1.36867	none	P39133	yhbF	DclpC_co/DclpC_heat_10
13	0.423638	1	-1.8234	none	P39134	prkA	DclpC_co/DclpC_heat_10
2	0.569715	1	1.41831	none	P39137	rocE	DclpC_co/DclpC_heat_10
7	0.886506	1	1.05284	none	P39138	rocF	DclpC_co/DclpC_heat_10
2	0.399353	1	-1.63366	none	P39139	yxxB	DclpC_co/DclpC_heat_10
13	0.995413	1	-1.02753	none	P39142	pdp	DclpC_co/DclpC_heat_10
2	0.747132	1	1.65822	none	P39143	gutR	DclpC_co/DclpC_heat_10
11	0.0362937	0.233842	2.27943	none	P39145	comFA	DclpC_co/DclpC_heat_10
16	0.816757	1	1.08317	none	P39148	glyA	DclpC_co/DclpC_heat_10
9	0.69643	1	1.12338	none	P39149	upp	DclpC_co/DclpC_heat_10
9	0.976488	1	-1.05161	none	P39153	tsaC	DclpC_co/DclpC_heat_10
6	0.640442	1	-1.15189	none	P39155	ywlE	DclpC_co/DclpC_heat_10
3	0.416526	1	-1.12905	none	P39156	ywlF	DclpC_co/DclpC_heat_10
6	0.964806	1	1.04462	none	P39157	ywlG	DclpC_co/DclpC_heat_10
2	0.997907	1	-1.14234	none	P39158	cspC	DclpC_co/DclpC_heat_10
8	0.952441	1	1.32567	none	P39209	tlpC	DclpC_co/DclpC_heat_10
17	0.7582	1	-1.67186	none	P39214	mcpA	DclpC_co/DclpC_heat_10
22	0.782691	1	-1.38832	none	P39215	mcpB	DclpC_co/DclpC_heat_10
14	0.554788	1	-1.47102	none	P39216	tlpA	DclpC_co/DclpC_heat_10
18	0.384859	1	-1.30492	none	P39217	tlpB	DclpC_co/DclpC_heat_10
6	0.339889	0.991645	-1.13869	none	P39456	tcyC	DclpC_co/DclpC_heat_10
6	0.0568979	0.325405	-1.285	none	P39574	galK	DclpC_co/DclpC_heat_10
12	2.08273e-05	0.000552142	-1.58581	down	P39575	galT	DclpC_co/DclpC_heat_10
21	0.999977	1	1.02166	none	P39576	ilvK	DclpC_co/DclpC_heat_10
6	0.639211	1	-1.32059	none	P39577	dltE	DclpC_co/DclpC_heat_10
11	0.280515	0.900184	1.13857	none	P39578	dltD	DclpC_co/DclpC_heat_10
2	0.851797	1	-1.10928	none	P39579	dltC	DclpC_co/DclpC_heat_10
15	0.924062	1	-1.0848	none	P39581	dltA	DclpC_co/DclpC_heat_10
5	0.139011	0.615618	1.39293	none	P39583	sasA	DclpC_co/DclpC_heat_10
5	0.99968	1	1.01877	none	P39586	glxA	DclpC_co/DclpC_heat_10
13	0.971311	1	-1.14311	none	P39587	rlmQ	DclpC_co/DclpC_heat_10
2	0.801651	1	1.14711	none	P39592	ywbI	DclpC_co/DclpC_heat_10
6	0.412957	1	-1.20049	none	P39593	thiM	DclpC_co/DclpC_heat_10
8	0.235183	0.809209	-1.21666	none	P39594	thiE	DclpC_co/DclpC_heat_10
15	0.835645	1	1.08172	none	P39596	efeO	DclpC_co/DclpC_heat_10
3	0.0260157	0.184985	1.34427	none	P39597	efeB	DclpC_co/DclpC_heat_10
4	0.0960542	0.481623	1.95156	none	P39598	ywbO	DclpC_co/DclpC_heat_10
2	0.567552	1	1.32699	none	P39601	ywcC	DclpC_co/DclpC_heat_10
2	0.777199	1	1.88392	none	P39604	rodA	DclpC_co/DclpC_heat_10
7	0.343883	0.996792	-1.62418	none	P39605	nfrA	DclpC_co/DclpC_heat_10
5	0.916766	1	-1.07746	none	P39606	ywcH	DclpC_co/DclpC_heat_10
11	0.246772	0.835151	-1.15491	none	P39610	pdxK	DclpC_co/DclpC_heat_10
6	0.449972	1	1.35397	none	P39614	ywdF	DclpC_co/DclpC_heat_10
5	0.0168088	0.134523	-1.3962	none	P39615	ung	DclpC_co/DclpC_heat_10
3	0.719101	1	1.10942	none	P39616	ywdH	DclpC_co/DclpC_heat_10
3	0.781588	1	1.12649	none	P39617	ywdI	DclpC_co/DclpC_heat_10
4	0.955973	1	-1.05003	none	P39630	spsJ	DclpC_co/DclpC_heat_10
6	0.975055	1	-1.38248	none	P39633	rocG	DclpC_co/DclpC_heat_10
18	0.134107	0.601943	1.48112	none	P39634	rocA	DclpC_co/DclpC_heat_10
6	0.011984	0.104808	2.0816	none	P39635	rocB	DclpC_co/DclpC_heat_10
3	0.588651	1	1.35314	none	P39638	bacA	DclpC_co/DclpC_heat_10
3	0.355444	1	1.30043	none	P39639	bacB	DclpC_co/DclpC_heat_10
6	0.997706	1	-1.02832	none	P39641	bacD	DclpC_co/DclpC_heat_10
3	0.785019	1	1.14583	none	P39643	bacF	DclpC_co/DclpC_heat_10
9	0.775689	1	-1.11007	none	P39644	bacG	DclpC_co/DclpC_heat_10
9	0.906026	1	-1.27094	none	P39645	hemQ	DclpC_co/DclpC_heat_10
15	1	1	-1.01087	none	P39646	pta	DclpC_co/DclpC_heat_10
3	0.997036	1	1.00545	none	P39647	cysL	DclpC_co/DclpC_heat_10
4	0.728187	1	1.13543	none	P39648	lipL	DclpC_co/DclpC_heat_10
2	0.923496	1	1.26171	none	P39650	rsfA	DclpC_co/DclpC_heat_10
10	0.98058	1	-1.06545	none	P39651	ywfO	DclpC_co/DclpC_heat_10
4	0.101979	0.497199	-1.40817	none	P39666	nadC	DclpC_co/DclpC_heat_10
3	0.844507	1	1.10543	none	P39667	nadR	DclpC_co/DclpC_heat_10
7	0.702077	1	1.32745	none	P39694	comEA	DclpC_co/DclpC_heat_10
3	0.172947	0.699354	2.06266	none	P39695	comEC	DclpC_co/DclpC_heat_10
6	0.289907	0.914267	-2.84752	none	P39696	comER	DclpC_co/DclpC_heat_10
5	0.258365	0.859529	5.50369	none	P39737	yvyC	DclpC_co/DclpC_heat_10
18	0.283498	0.901879	1.88115	none	P39738	fliD	DclpC_co/DclpC_heat_10
3	0.994194	1	-1.02283	none	P39739	fliS	DclpC_co/DclpC_heat_10
5	0.0505151	0.298979	1.93362	none	P39740	fliT	DclpC_co/DclpC_heat_10
12	0.0439194	0.268978	1.21606	none	P39751	mbl	DclpC_co/DclpC_heat_10
5	0.998563	1	1.02123	none	P39752	flhO	DclpC_co/DclpC_heat_10
5	0.755043	1	-1.06129	none	P39753	flhP	DclpC_co/DclpC_heat_10
10	0.154477	0.647683	-1.14945	none	P39757	moaA	DclpC_co/DclpC_heat_10
4	0.939642	1	-1.02937	none	P39758	abh	DclpC_co/DclpC_heat_10
4	0.461336	1	1.15598	none	P39759	ykqA	DclpC_co/DclpC_heat_10
7	0.8829	1	-1.09428	none	P39760	ktrC	DclpC_co/DclpC_heat_10
9	0.876585	1	-1.11538	none	P39761	adeC	DclpC_co/DclpC_heat_10
10	0.000219519	0.00407793	1.5544	up	P39762	ampS	DclpC_co/DclpC_heat_10
9	0.740452	1	-1.20634	none	P39763	mreBH	DclpC_co/DclpC_heat_10
3	0.728403	1	-2.71145	none	P39764	kinC	DclpC_co/DclpC_heat_10
9	0.0662273	0.36641	-1.17181	none	P39765	pyrR	DclpC_co/DclpC_heat_10
10	0.981478	1	1.05449	none	P39771	purT	DclpC_co/DclpC_heat_10
19	0.998564	1	1.03967	none	P39772	asnS	DclpC_co/DclpC_heat_10
21	0.011498	0.100981	-1.20122	none	P39773	pgm	DclpC_co/DclpC_heat_10
5	0.00663664	0.0706704	2.55687	none	P39776	codV	DclpC_co/DclpC_heat_10
16	0.801999	1	-1.0641	none	P39778	clpY	DclpC_co/DclpC_heat_10
13	0.26326	0.867657	-1.19411	none	P39779	codY	DclpC_co/DclpC_heat_10
2	0.164927	0.682503	2.2327	none	P39788	nth	DclpC_co/DclpC_heat_10
2	0.827167	1	-1.16468	none	P39789	ypoC	DclpC_co/DclpC_heat_10
2	0.0185754	0.143691	2.64127	none	P39792	recU	DclpC_co/DclpC_heat_10
34	0.954878	1	-1.07559	none	P39793	ponA	DclpC_co/DclpC_heat_10
2	0.00770791	0.0787816	-1.53638	none	P39794	treP	DclpC_co/DclpC_heat_10
17	0.000206053	0.00388448	1.47345	none	P39795	treA	DclpC_co/DclpC_heat_10
5	0.996843	1	-1.01431	none	P39796	treR	DclpC_co/DclpC_heat_10
4	0.307543	0.943007	1.43599	none	P39797	xepA	DclpC_co/DclpC_heat_10
8	0.999935	1	-1.00981	none	P39802	cheW	DclpC_co/DclpC_heat_10
4	0.00192928	0.0261172	-2.15372	down	P39804	ipi	DclpC_co/DclpC_heat_10
3	0.566363	1	1.13351	none	P39805	licT	DclpC_co/DclpC_heat_10
4	0.947856	1	1.00509	none	P39807	yvyF	DclpC_co/DclpC_heat_10
4	0.0546526	0.316116	1.64626	none	P39808	flgN	DclpC_co/DclpC_heat_10
2	0.538396	1	3.02043	none	P39809	flgM	DclpC_co/DclpC_heat_10
13	6.1112e-10	5.98193e-08	2.8054	up	P39810	flgK	DclpC_co/DclpC_heat_10
66	1	1	-1.03607	none	P39812	gltA	DclpC_co/DclpC_heat_10
9	0.933956	1	1.16206	none	P39813	dprA	DclpC_co/DclpC_heat_10
24	0.966755	1	-1.08002	none	P39814	topA	DclpC_co/DclpC_heat_10
15	1	1	-1.026	none	P39815	trmFO	DclpC_co/DclpC_heat_10
9	0.963025	1	-1.14374	none	P39816	gamP	DclpC_co/DclpC_heat_10
10	0.00801978	0.0803557	1.53575	none	P39820	proB	DclpC_co/DclpC_heat_10
15	0.966055	1	-1.05327	none	P39821	proA	DclpC_co/DclpC_heat_10
3	0.791735	1	-1.49328	none	P39824	penP	DclpC_co/DclpC_heat_10
7	0.996058	1	1.03012	none	P39839	yuxL	DclpC_co/DclpC_heat_10
5	0.921468	1	-1.04857	none	P39840	galM	DclpC_co/DclpC_heat_10
11	0.288001	0.910513	-1.30615	none	P39841	pmi	DclpC_co/DclpC_heat_10
14	0.0430932	0.266195	3.66624	none	P39845	ppsA	DclpC_co/DclpC_heat_10
3	0.874935	1	-2.20342	none	P39846	ppsB	DclpC_co/DclpC_heat_10
6	0.0654493	0.362894	2.03368	none	P39847	ppsC	DclpC_co/DclpC_heat_10
16	1	1	1.01456	none	P39848	lytD	DclpC_co/DclpC_heat_10
5	0.0145033	0.120231	1.41541	none	P39911	yphF	DclpC_co/DclpC_heat_10
17	0.842902	1	-1.13224	none	P39912	aroA	DclpC_co/DclpC_heat_10
5	0.118478	0.553262	-1.25	none	P39914	brxC	DclpC_co/DclpC_heat_10
3	0.142581	0.620604	1.75265	none	P40331	yisR	DclpC_co/DclpC_heat_10
4	0.000144933	0.00285934	2.80581	up	P40396	comK	DclpC_co/DclpC_heat_10
10	7.55146e-10	6.62706e-08	-2.96498	down	P40398	yhxD	DclpC_co/DclpC_heat_10
11	0.963264	1	1.07275	none	P40399	rsbU	DclpC_co/DclpC_heat_10
7	0.0460945	0.278647	2.41893	none	P40400	ssuA	DclpC_co/DclpC_heat_10
7	0.0515992	0.30258	2.31618	none	P40402	ssuD	DclpC_co/DclpC_heat_10
4	0.660804	1	-1.37829	none	P40403	cheC	DclpC_co/DclpC_heat_10
3	0.198138	0.754883	1.25456	none	P40404	cheD	DclpC_co/DclpC_heat_10
3	0.999478	1	-1.00233	none	P40405	swrB	DclpC_co/DclpC_heat_10
9	0.817995	1	-1.39227	none	P40409	feuA	DclpC_co/DclpC_heat_10
8	0.948405	1	-1.06606	none	P40735	ecfA1	DclpC_co/DclpC_heat_10
6	0.985321	1	-1.36701	none	P40737	yxxD	DclpC_co/DclpC_heat_10
8	0.999406	1	1.0237	none	P40740	bglH	DclpC_co/DclpC_heat_10
2	0.961803	1	2.30854	none	P40742	flhG	DclpC_co/DclpC_heat_10
4	0.946565	1	-1.20621	none	P40747	rhaEW	DclpC_co/DclpC_heat_10
9	0.304153	0.93636	1.18327	none	P40750	pbpD	DclpC_co/DclpC_heat_10
2	0.917819	1	1.36657	none	P40761	yuxK	DclpC_co/DclpC_heat_10
2	0.791525	1	1.33126	none	P40762	pchR	DclpC_co/DclpC_heat_10
10	8.27577e-05	0.00172638	1.78364	up	P40767	cwlO	DclpC_co/DclpC_heat_10
2	0.57198	1	-2.24098	none	P40768	ctaK	DclpC_co/DclpC_heat_10
13	0.989735	1	-1.03635	none	P40778	murC	DclpC_co/DclpC_heat_10
7	3.77563e-06	0.00013163	-1.63203	down	P40779	facZ	DclpC_co/DclpC_heat_10
10	5.44228e-05	0.00121496	-1.81533	down	P40780	ytxH	DclpC_co/DclpC_heat_10
24	0.459725	1	1.47267	none	P40806	pksJ	DclpC_co/DclpC_heat_10
4	0.423637	1	1.18624	none	P40830	pksG	DclpC_co/DclpC_heat_10
20	0.99437	1	1.06857	none	P40871	dhbE	DclpC_co/DclpC_heat_10
9	0.796343	1	1.31366	none	P40872	pksM	DclpC_co/DclpC_heat_10
30	0.389875	1	-1.10557	none	P40924	pgk	DclpC_co/DclpC_heat_10
3	0.024353	0.177588	-1.95389	none	P40948	corA	DclpC_co/DclpC_heat_10
5	0.887896	1	1.19166	none	P42060	rplV	DclpC_co/DclpC_heat_10
6	0.874747	1	2.15921	none	P42061		DclpC_co/DclpC_heat_10
4	0.552321	1	1.49115	none	P42062	appB	DclpC_co/DclpC_heat_10
2	0.204335	0.760985	2.11815	none	P42063	appC	DclpC_co/DclpC_heat_10
4	0.0767408	0.410648	2.29737	none	P42064	appD	DclpC_co/DclpC_heat_10
7	0.443753	1	1.37205	none	P42065	appF	DclpC_co/DclpC_heat_10
2	0.451363	1	2.57337	none	P42084	hutI	DclpC_co/DclpC_heat_10
8	0.999844	1	1.02451	none	P42085	xpt	DclpC_co/DclpC_heat_10
3	0.131605	0.593857	1.30485	none	P42086	pbuX	DclpC_co/DclpC_heat_10
5	0.144312	0.623554	-1.28418	none	P42100	yxaA	DclpC_co/DclpC_heat_10
13	0.657981	1	-1.16065	none	P42101	yxaB	DclpC_co/DclpC_heat_10
6	0.977485	1	-1.11527	none	P42106	qdoI	DclpC_co/DclpC_heat_10
7	0.498132	1	-1.76269	none	P42113	asnH	DclpC_co/DclpC_heat_10
6	1	1	-1.00402	none	P42182	era	DclpC_co/DclpC_heat_10
13	0.381113	1	-1.15705	none	P42199	tcyA	DclpC_co/DclpC_heat_10
23	1.53625e-05	0.000439299	-1.47975	none	P42234	katE	DclpC_co/DclpC_heat_10
5	0.790517	1	1.19794	none	P42239	ycbG	DclpC_co/DclpC_heat_10
6	0.999989	1	-1.02372	none	P42242	ycbJ	DclpC_co/DclpC_heat_10
2	0.183581	0.718126	1.68137	none	P42246	ycbN	DclpC_co/DclpC_heat_10
4	0.804203	1	1.58238	none	P42253	ycbU	DclpC_co/DclpC_heat_10
2	0.684142	1	-1.28307	none	P42296	yxiD	DclpC_co/DclpC_heat_10
5	0.000792302	0.0120024	-2.19777	down	P42297	yxiE	DclpC_co/DclpC_heat_10
4	0.368007	1	1.25144	none	P42298	yxiF	DclpC_co/DclpC_heat_10
2	0.954692	1	1.07814	none	P42299	yxiG	DclpC_co/DclpC_heat_10
10	0.665126	1	1.11611	none	P42305	deaD	DclpC_co/DclpC_heat_10
2	0.655961	1	-1.81826	none	P42312	nupG	DclpC_co/DclpC_heat_10
17	0.999962	1	1.01564	none	P42318	yxjG	DclpC_co/DclpC_heat_10
13	0.438792	1	1.14528	none	P42319	yxjH	DclpC_co/DclpC_heat_10
7	0.782283	1	1.16249	none	P42400	yckB	DclpC_co/DclpC_heat_10
3	0.998438	1	1.0164	none	P42403	yckE	DclpC_co/DclpC_heat_10
7	0.0115067	0.100981	1.81181	none	P42405	hxlA	DclpC_co/DclpC_heat_10
4	0.0961353	0.481623	1.93181	none	P42406	hxlR	DclpC_co/DclpC_heat_10
8	0.961803	1	-1.06729	none	P42409	rsbR	DclpC_co/DclpC_heat_10
7	0.987725	1	-1.0217	none	P42411	rsbT	DclpC_co/DclpC_heat_10
15	0.0160057	0.129316	-1.94503	none	P42412	iolA	DclpC_co/DclpC_heat_10
4	0.998465	1	-1.03251	none	P42413	iolB	DclpC_co/DclpC_heat_10
4	0.560946	1	-1.36392	none	P42414	iolC	DclpC_co/DclpC_heat_10
14	0.00035277	0.00606621	-2.09836	down	P42415	iolD	DclpC_co/DclpC_heat_10
2	0.954076	1	-1.58012	none	P42416	iolE	DclpC_co/DclpC_heat_10
8	1.22986e-07	6.80431e-06	-3.80401	down	P42418	iolH	DclpC_co/DclpC_heat_10
5	0.592993	1	-1.24133	none	P42419	iolI	DclpC_co/DclpC_heat_10
7	0.575293	1	-1.34842	none	P42420	iolJ	DclpC_co/DclpC_heat_10
3	0.726557	1	-1.18439	none	P42421	yxdJ	DclpC_co/DclpC_heat_10
2	0.886192	1	1.21319	none	P42422	yxdK	DclpC_co/DclpC_heat_10
8	0.941338	1	-1.76966	none	P42425	lonB	DclpC_co/DclpC_heat_10
7	0.983021	1	1.06078	none	P42437	nasF	DclpC_co/DclpC_heat_10
14	0.0442952	0.270339	1.27124	none	P42919	rplB	DclpC_co/DclpC_heat_10
9	1	1	1.00301	none	P42920	rplC	DclpC_co/DclpC_heat_10
6	0.444129	1	1.16998	none	P42921	rplD	DclpC_co/DclpC_heat_10
11	0.965256	1	1.07886	none	P42923	rplJ	DclpC_co/DclpC_heat_10
6	0.948311	1	1.07677	none	P42924	rplW	DclpC_co/DclpC_heat_10
3	0.201845	0.760985	-1.33135	none	P42953	tagG	DclpC_co/DclpC_heat_10
12	0.999998	1	1.02346	none	P42954	tagH	DclpC_co/DclpC_heat_10
5	0.891193	1	1.16508	none	P42955	yslB	DclpC_co/DclpC_heat_10
3	0.580475	1	-1.11944	none	P42956	mtlA	DclpC_co/DclpC_heat_10
10	0.911041	1	-1.17997	none	P42957	mtlD	DclpC_co/DclpC_heat_10
6	0.999286	1	1.01351	none	P42958	ycsA	DclpC_co/DclpC_heat_10
2	0.575814	1	1.09491	none	P42961	ycsD	DclpC_co/DclpC_heat_10
12	1	1	1.0043	none	P42962	ycsE	DclpC_co/DclpC_heat_10
8	0.998703	1	1.0244	none	P42963	pxpA	DclpC_co/DclpC_heat_10
3	0.690131	1	-1.19477	none	P42964	ycsG	DclpC_co/DclpC_heat_10
2	0.609203	1	3.68308	none	P42966	ycsI	DclpC_co/DclpC_heat_10
3	0.000277803	0.00501424	3.14849	up	P42968	kipR	DclpC_co/DclpC_heat_10
23	0.999858	1	-1.03881	none	P42971	pbpC	DclpC_co/DclpC_heat_10
6	0.998941	1	-1.01743	none	P42972	ycsN	DclpC_co/DclpC_heat_10
8	0.23349	0.806283	-1.461	none	P42973	bglA	DclpC_co/DclpC_heat_10
20	1.94413e-05	0.000520822	-1.42759	none	P42974	ahpF	DclpC_co/DclpC_heat_10
9	0.942999	1	1.04333	none	P42976	dapB	DclpC_co/DclpC_heat_10
6	0.0258694	0.184985	1.43005	none	P42977	cca	DclpC_co/DclpC_heat_10
2	0.989117	1	1.01672	none	P42979	ypjD	DclpC_co/DclpC_heat_10
8	0.992228	1	1.01707	none	P42980	mgsA	DclpC_co/DclpC_heat_10
4	0.963796	1	-1.06089	none	P42981	bshB1	DclpC_co/DclpC_heat_10
14	0.999661	1	-1.03066	none	P42982	bshA	DclpC_co/DclpC_heat_10
2	0.847047	1	-1.04678	none	P45693	spoVS	DclpC_co/DclpC_heat_10
31	0.982664	1	-1.09566	none	P45694	tkt	DclpC_co/DclpC_heat_10
4	0.308326	0.943768	1.69954	none	P45709	yneI	DclpC_co/DclpC_heat_10
13	0.986574	1	-1.36243	none	P45740	thiC	DclpC_co/DclpC_heat_10
12	0.999644	1	1.04172	none	P45743	dhbB	DclpC_co/DclpC_heat_10
15	1	1	1.00201	none	P45744	dhbC	DclpC_co/DclpC_heat_10
56	7.25567e-21	4.61642e-18	3.56587	up	P45745	dhbF	DclpC_co/DclpC_heat_10
7	0.000644481	0.0101458	1.55749	up	P45861	ywjA	DclpC_co/DclpC_heat_10
2	0.025889	0.184985	-140.497	none	P45863	ywjC	DclpC_co/DclpC_heat_10
5	0.936702	1	-1.10902	none	P45868	maeA	DclpC_co/DclpC_heat_10
4	0.173145	0.699354	1.74816	none	P45871	ywkD	DclpC_co/DclpC_heat_10
13	0.976255	1	1.05669	none	P45872	prfA	DclpC_co/DclpC_heat_10
5	0.583936	1	1.23225	none	P45873	prmC	DclpC_co/DclpC_heat_10
5	0.469132	1	-1.22322	none	P45902	sknR	DclpC_co/DclpC_heat_10
15	0.787682	1	-1.1413	none	P45913	yqaP	DclpC_co/DclpC_heat_10
5	0.401218	1	-1.53444	none	P45914	yqaR	DclpC_co/DclpC_heat_10
4	0.471793	1	-1.17863	none	P45941	yqcF	DclpC_co/DclpC_heat_10
4	0.856946	1	1.07452	none	P45942	yqcG	DclpC_co/DclpC_heat_10
2	0.693776	1	-1.4367	none	P45947	arsC	DclpC_co/DclpC_heat_10
28	3.91424e-19	1.99235e-16	-1.9293	down	P46208	htpG	DclpC_co/DclpC_heat_10
8	0.475919	1	-1.26678	none	P46320	licH	DclpC_co/DclpC_heat_10
9	0.0769235	0.410648	2.31039	none	P46321	licR	DclpC_co/DclpC_heat_10
3	0.967111	1	-1.05778	none	P46322	pgsA	DclpC_co/DclpC_heat_10
7	0.821694	1	-1.06937	none	P46323	cinA	DclpC_co/DclpC_heat_10
4	0.70159	1	1.5311	none	P46324	yvrN	DclpC_co/DclpC_heat_10
3	0.341168	0.992313	-7.08085	none	P46325	yxbA	DclpC_co/DclpC_heat_10
7	0.0113175	0.100359	-2.02645	none	P46327	yxbC	DclpC_co/DclpC_heat_10
5	0.919348	1	1.39701	none	P46328	yxbD	DclpC_co/DclpC_heat_10
8	1.00793e-06	4.14172e-05	-4.08087	down	P46331	yxbG	DclpC_co/DclpC_heat_10
3	0.697578	1	1.06816	none	P46333	csbC	DclpC_co/DclpC_heat_10
16	3.62164e-12	6.58362e-10	-1.53516	down	P46336	iolS	DclpC_co/DclpC_heat_10
7	0.639863	1	1.38111	none	P46337	iolR	DclpC_co/DclpC_heat_10
2	0.925571	1	1.48747	none	P46338	pstS	DclpC_co/DclpC_heat_10
12	1	1	-1.00428	none	P46343	phoH	DclpC_co/DclpC_heat_10
15	0.910259	1	-1.11759	none	P46344	pgpH	DclpC_co/DclpC_heat_10
5	0.0156891	0.127162	1.22337	none	P46347	yqfG	DclpC_co/DclpC_heat_10
4	0.95886	1	1.18342	none	P46352	xerD	DclpC_co/DclpC_heat_10
9	0.994752	1	1.05234	none	P46353	drm	DclpC_co/DclpC_heat_10
9	0.57052	1	-1.24847	none	P46354	pupG	DclpC_co/DclpC_heat_10
10	1	1	1.0414	none	P46898	rplF	DclpC_co/DclpC_heat_10
5	0.0787418	0.417496	1.28774	none	P46899	rplR	DclpC_co/DclpC_heat_10
5	0.991724	1	1.08495	none	P46903	natA	DclpC_co/DclpC_heat_10
7	0.943179	1	-1.07045	none	P46905	yccK	DclpC_co/DclpC_heat_10
25	1	1	-1.02167	none	P46906	argS	DclpC_co/DclpC_heat_10
4	0.503183	1	1.57901	none	P46911	qcrA	DclpC_co/DclpC_heat_10
2	0.885193	1	1.40942	none	P46917	ggaA	DclpC_co/DclpC_heat_10
19	2.30269e-13	5.32758e-11	5.39881	up	P46918	ggaB	DclpC_co/DclpC_heat_10
13	0.996468	1	1.06913	none	P46919	gpsA	DclpC_co/DclpC_heat_10
12	0.999999	1	-1.01227	none	P46920	opuAA	DclpC_co/DclpC_heat_10
3	0.903783	1	-1.04312	none	P46921	opuAB	DclpC_co/DclpC_heat_10
9	0.253661	0.85167	-1.12534	none	P46922	opuAC	DclpC_co/DclpC_heat_10
3	0.275992	0.895916	-1.60249	none	P49778	efp	DclpC_co/DclpC_heat_10
2	0.553485	1	-1.52047	none	P49785	spoIIIAH	DclpC_co/DclpC_heat_10
7	0.918103	1	-1.26686	none	P49786	accB	DclpC_co/DclpC_heat_10
18	0.999992	1	-1.01739	none	P49787	accC	DclpC_co/DclpC_heat_10
16	0.925067	1	-1.10184	none	P49814	mdh	DclpC_co/DclpC_heat_10
12	0.993424	1	1.18187	none	P49849	mutS	DclpC_co/DclpC_heat_10
14	0.607361	1	1.21668	none	P49850	mutL	DclpC_co/DclpC_heat_10
9	0.661458	1	-1.12732	none	P49851	ykhA	DclpC_co/DclpC_heat_10
2	0.621969	1	1.12253	none	P49936	fhuB	DclpC_co/DclpC_heat_10
6	0.218665	0.787131	1.19819	none	P49938	fhuC	DclpC_co/DclpC_heat_10
4	0.00178498	0.0244235	4.00508	up	P50618	nrdI	DclpC_co/DclpC_heat_10
6	0.996109	1	-1.07947	none	P50619	ymaB	DclpC_co/DclpC_heat_10
20	0.487872	1	-1.18446	none	P50620	nrdE	DclpC_co/DclpC_heat_10
8	0.99917	1	-1.06196	none	P50621	nrdF	DclpC_co/DclpC_heat_10
2	0.183694	0.718126	-1.72323	none	P50727	fer	DclpC_co/DclpC_heat_10
3	0.0729847	0.396893	2.52587	none	P50728	ypbB	DclpC_co/DclpC_heat_10
2	0.863835	1	2.62445	none	P50729	recS	DclpC_co/DclpC_heat_10
2	0.279547	0.899904	-1.28555	none	P50731	ypbE	DclpC_co/DclpC_heat_10
3	2.54547e-05	0.000647821	2.05055	up	P50734	ypbH	DclpC_co/DclpC_heat_10
12	1.6728e-05	0.000469458	3.48609	up	P50735	gudB	DclpC_co/DclpC_heat_10
12	0.83261	1	-1.11292	none	P50736	bdr	DclpC_co/DclpC_heat_10
7	0.101002	0.495281	2.08094	none	P50740	fni	DclpC_co/DclpC_heat_10
11	0.544982	1	-1.09924	none	P50743	engA	DclpC_co/DclpC_heat_10
3	0.534459	1	-1.15126	none	P50829	ptsA	DclpC_co/DclpC_heat_10
10	0.907679	1	1.05929	none	P50830	mrfA	DclpC_co/DclpC_heat_10
11	0.993731	1	-1.09643	none	P50831	ypvA	DclpC_co/DclpC_heat_10
3	0.787612	1	1.16771	none	P50833	yppE	DclpC_co/DclpC_heat_10
2	0.831122	1	2.30458	none	P50834	yppF	DclpC_co/DclpC_heat_10
4	0.564509	1	4.88551	none	P50837	mrfB	DclpC_co/DclpC_heat_10
2	0.924759	1	16.7613	none	P50838	ypsA	DclpC_co/DclpC_heat_10
10	0.999998	1	-1.01254	none	P50840	ypsC	DclpC_co/DclpC_heat_10
5	0.577856	1	-1.62814	none	P50842	kduD	DclpC_co/DclpC_heat_10
12	0.00524216	0.0592947	-1.47284	none	P50843	kduI	DclpC_co/DclpC_heat_10
2	0.869079	1	1.36779	none	P50844	kdgR	DclpC_co/DclpC_heat_10
2	0.245922	0.833383	9.02515	none	P50845	kdgK	DclpC_co/DclpC_heat_10
22	1	1	-1.0133	none	P50848	ypwA	DclpC_co/DclpC_heat_10
29	1	1	-1.00451	none	P50849	pnpA	DclpC_co/DclpC_heat_10
10	0.055596	0.319738	-1.20324	none	P50863	salA	DclpC_co/DclpC_heat_10
20	0.999926	1	-1.02513	none	P50866	clpX	DclpC_co/DclpC_heat_10
4	0.926475	1	-1.28341	none	P51777	cspD	DclpC_co/DclpC_heat_10
19	0.902739	1	-1.07964	none	P51785	ilvD	DclpC_co/DclpC_heat_10
12	0.683363	1	-1.14437	none	P51831	fabG	DclpC_co/DclpC_heat_10
7	0.136575	0.609976	1.24441	none	P51833	rnc	DclpC_co/DclpC_heat_10
31	1	1	1.02123	none	P51834	smc	DclpC_co/DclpC_heat_10
10	0.998152	1	-1.01195	none	P51835	ftsY	DclpC_co/DclpC_heat_10
2	0.0585701	0.333469	2.08162	none	P52035	bsaA	DclpC_co/DclpC_heat_10
8	0.759551	1	-1.18332	none	P52996	panB	DclpC_co/DclpC_heat_10
10	0.873679	1	-1.0977	none	P52998	panC	DclpC_co/DclpC_heat_10
5	0.779972	1	-1.04368	none	P52999	panD	DclpC_co/DclpC_heat_10
17	1	1	1.00521	none	P53001	aspB	DclpC_co/DclpC_heat_10
7	0.654137	1	1.62334	none	P53554	bioI	DclpC_co/DclpC_heat_10
9	0.890439	1	-1.15915	none	P53555	bioA	DclpC_co/DclpC_heat_10
3	0.00982039	0.0918856	1.58859	none	P53556	bioF	DclpC_co/DclpC_heat_10
9	0.0298521	0.202597	1.55649	none	P53557	bioB	DclpC_co/DclpC_heat_10
7	0.765704	1	1.34067	none	P53558	bioD	DclpC_co/DclpC_heat_10
5	0.97439	1	-1.17308	none	P53559	bioW	DclpC_co/DclpC_heat_10
5	0.799833	1	-1.12044	none	P53560	ytbQ	DclpC_co/DclpC_heat_10
6	0.0525894	0.306973	1.67926	none	P54154	msrA	DclpC_co/DclpC_heat_10
5	2.8105e-06	0.000102182	3.1177	up	P54155	msrB	DclpC_co/DclpC_heat_10
21	0.000101985	0.00205994	1.82067	up	P54159	dynA	DclpC_co/DclpC_heat_10
2	2.64042e-05	0.000665334	2.98312	up	P54160	ypbS	DclpC_co/DclpC_heat_10
8	3.59485e-10	3.97778e-08	3.12206	up	P54161	fenA	DclpC_co/DclpC_heat_10
5	0.0405693	0.254935	1.39816	none	P54164	ypeP	DclpC_co/DclpC_heat_10
7	0.334943	0.983194	1.36753	none	P54166	ugtP	DclpC_co/DclpC_heat_10
8	0.832261	1	1.29982	none	P54167	metA	DclpC_co/DclpC_heat_10
4	0.0361044	0.233213	1.68202	none	P54168	ypgQ	DclpC_co/DclpC_heat_10
15	0.00488854	0.056042	-1.18211	none	P54169	ypgR	DclpC_co/DclpC_heat_10
7	0.887424	1	1.20072	none	P54170	brxA	DclpC_co/DclpC_heat_10
5	0.0680843	0.374243	-1.63589	none	P54173	ypjQ	DclpC_co/DclpC_heat_10
4	0.980346	1	-1.07957	none	P54178	sco	DclpC_co/DclpC_heat_10
5	0.941136	1	-1.03323	none	P54179	ypmS	DclpC_co/DclpC_heat_10
4	0.355103	1	-1.80146	none	P54182	ypoP	DclpC_co/DclpC_heat_10
3	0.0680671	0.374243	1.31491	none	P54304	hemN	DclpC_co/DclpC_heat_10
5	0.38361	1	-2.07387	none	P54327	xkdG	DclpC_co/DclpC_heat_10
9	0.595108	1	1.13023	none	P54331	xkdK	DclpC_co/DclpC_heat_10
5	0.0596073	0.337863	-10.0691	none	P54332	xkdM	DclpC_co/DclpC_heat_10
3	0.31824	0.955285	1.62432	none	P54333	xkdN	DclpC_co/DclpC_heat_10
2	0.736482	1	-1.12135	none	P54334	xkdO	DclpC_co/DclpC_heat_10
3	0.540182	1	-1.15522	none	P54341	xkdV	DclpC_co/DclpC_heat_10
7	0.893398	1	-1.0979	none	P54374	aroD	DclpC_co/DclpC_heat_10
12	0.00800172	0.0803557	-1.25582	none	P54375	sodA	DclpC_co/DclpC_heat_10
5	0.622518	1	-1.13981	none	P54376	gcvPA	DclpC_co/DclpC_heat_10
12	0.953436	1	-1.01792	none	P54377	gcvPB	DclpC_co/DclpC_heat_10
14	0.980602	1	-1.16584	none	P54378	gcvT	DclpC_co/DclpC_heat_10
7	0.98673	1	-1.04708	none	P54380	glyQ	DclpC_co/DclpC_heat_10
28	0.998685	1	1.03675	none	P54381	glyS	DclpC_co/DclpC_heat_10
11	0.988648	1	-1.06165	none	P54382	folD	DclpC_co/DclpC_heat_10
6	0.999981	1	-1.01271	none	P54383	yqiD	DclpC_co/DclpC_heat_10
10	0.979662	1	-1.06499	none	P54389	ypiA	DclpC_co/DclpC_heat_10
7	0.997221	1	-1.02409	none	P54390	reoY	DclpC_co/DclpC_heat_10
2	0.673559	1	1.13775	none	P54391	ypiF	DclpC_co/DclpC_heat_10
17	0.714735	1	1.15559	none	P54394	dinG	DclpC_co/DclpC_heat_10
3	0.894732	1	1.05755	none	P54395	ypmA	DclpC_co/DclpC_heat_10
5	0.992565	1	1.01495	none	P54396	tseB	DclpC_co/DclpC_heat_10
12	0.592	1	1.14907	none	P54418	pckA	DclpC_co/DclpC_heat_10
13	0.983771	1	1.05307	none	P54419	metK	DclpC_co/DclpC_heat_10
19	1	1	-1.04085	none	P54420	asnB	DclpC_co/DclpC_heat_10
11	0.992748	1	1.08019	none	P54421	lytE	DclpC_co/DclpC_heat_10
16	0.999232	1	1.13759	none	P54423	wprA	DclpC_co/DclpC_heat_10
6	0.332199	0.977394	-1.28116	none	P54428	yrkA	DclpC_co/DclpC_heat_10
3	0.00457067	0.0538535	1.23893	none	P54431	yrkD	DclpC_co/DclpC_heat_10
3	0.531201	1	-1.18103	none	P54439	yrkL	DclpC_co/DclpC_heat_10
4	0.577623	1	1.20172	none	P54451	yqeF	DclpC_co/DclpC_heat_10
5	0.00082884	0.0123357	2.30134	up	P54452	pgpP	DclpC_co/DclpC_heat_10
9	0.926643	1	-1.14952	none	P54453	yqeH	DclpC_co/DclpC_heat_10
5	0.990214	1	-1.01595	none	P54454	yqeI	DclpC_co/DclpC_heat_10
5	0.364509	1	-1.1348	none	P54455	nadD	DclpC_co/DclpC_heat_10
5	0.864528	1	-1.03785	none	P54456	yqeK	DclpC_co/DclpC_heat_10
5	0.021515	0.160104	1.46689	none	P54457	yqeL	DclpC_co/DclpC_heat_10
4	0.975619	1	1.01801	none	P54458	yqeM	DclpC_co/DclpC_heat_10
6	0.34016	0.991645	-1.21836	none	P54459	holA	DclpC_co/DclpC_heat_10
7	0.0052041	0.0592178	-1.31343	none	P54460	yqeT	DclpC_co/DclpC_heat_10
4	0.200817	0.759405	-1.28369	none	P54461	yqeU	DclpC_co/DclpC_heat_10
16	1.90984e-06	7.14786e-05	-1.55295	down	P54462	yqeV	DclpC_co/DclpC_heat_10
7	0.914002	1	-1.05185	none	P54464	yqeY	DclpC_co/DclpC_heat_10
11	0.995193	1	1.13479	none	P54465	yqeZ	DclpC_co/DclpC_heat_10
15	0.30733	0.943007	-1.1832	none	P54466	floA	DclpC_co/DclpC_heat_10
4	0.460607	1	-1.38299	none	P54467	yqfB	DclpC_co/DclpC_heat_10
14	1	1	-1.00537	none	P54470	yqfL	DclpC_co/DclpC_heat_10
3	0.0301588	0.203592	1.74951	none	P54471	trmK	DclpC_co/DclpC_heat_10
8	0.657145	1	1.40696	none	P54472	yqfO	DclpC_co/DclpC_heat_10
8	0.950849	1	1.16387	none	P54473	ispH	DclpC_co/DclpC_heat_10
14	0.996215	1	1.08561	none	P54475	cshB	DclpC_co/DclpC_heat_10
7	0.968684	1	1.03295	none	P54476	nfo	DclpC_co/DclpC_heat_10
3	0.168228	0.688554	-9.24714	none	P54477	yqfT	DclpC_co/DclpC_heat_10
3	0.999932	1	-1.00504	none	P54478	yqfU	DclpC_co/DclpC_heat_10
5	0.545599	1	1.15773	none	P54479	zur	DclpC_co/DclpC_heat_10
3	0.0452664	0.274947	2.16496	none	P54480	yqfW	DclpC_co/DclpC_heat_10
16	0.986737	1	-1.08598	none	P54482	ispG	DclpC_co/DclpC_heat_10
5	0.221071	0.790205	1.9836	none	P54484	yqgA	DclpC_co/DclpC_heat_10
2	0.999961	1	-1	none	P54485	yqgB	DclpC_co/DclpC_heat_10
18	0.709302	1	1.11638	none	P54488	pbpA	DclpC_co/DclpC_heat_10
3	0.975449	1	-1.02951	none	P54491	yqgN	DclpC_co/DclpC_heat_10
5	0.736538	1	1.23193	none	P54493	yqgP	DclpC_co/DclpC_heat_10
5	0.70461	1	-1.08347	none	P54495	glcK	DclpC_co/DclpC_heat_10
7	0.992353	1	-1.02558	none	P54496	yqgS	DclpC_co/DclpC_heat_10
8	0.999904	1	1.04059	none	P54497	yqgT	DclpC_co/DclpC_heat_10
2	0.317707	0.955285	-1.24541	none	P54499	yqgV	DclpC_co/DclpC_heat_10
4	0.38719	1	2.44273	none	P54501	yqgX	DclpC_co/DclpC_heat_10
5	0.00939424	0.0895443	-3.97473	none	P54503	mgsR	DclpC_co/DclpC_heat_10
3	0.84929	1	-1.07094	none	P54504	rsbRD	DclpC_co/DclpC_heat_10
4	3.19913e-05	0.000775407	-2.19774	down	P54505	yqhB	DclpC_co/DclpC_heat_10
8	0.995097	1	-1.09048	none	P54507	tasA	DclpC_co/DclpC_heat_10
5	5.04733e-05	0.00114692	1.64478	up	P54511	lipM	DclpC_co/DclpC_heat_10
5	0.146967	0.630859	1.12691	none	P54512	mntR	DclpC_co/DclpC_heat_10
2	0.997143	1	-1.03182	none	P54515	yqhQ	DclpC_co/DclpC_heat_10
6	0.718606	1	1.12052	none	P54517	yqhS	DclpC_co/DclpC_heat_10
7	0.878961	1	-1.05188	none	P54518	papA	DclpC_co/DclpC_heat_10
5	0.00365407	0.0438661	-1.37277	none	P54519	rfaA	DclpC_co/DclpC_heat_10
9	0.988434	1	1.0537	none	P54521	xseA	DclpC_co/DclpC_heat_10
4	0.541899	1	-1.16183	none	P54522	xseB	DclpC_co/DclpC_heat_10
12	0.999999	1	-1.01673	none	P54523	dxs	DclpC_co/DclpC_heat_10
11	1.82134e-07	9.86236e-06	-2.05713	down	P54524	yqiG	DclpC_co/DclpC_heat_10
9	0.999613	1	-1.02026	none	P54527	yqiK	DclpC_co/DclpC_heat_10
11	0.99551	1	-1.04426	none	P54529	bkdR	DclpC_co/DclpC_heat_10
6	0.965241	1	-1.08669	none	P54530	ptb	DclpC_co/DclpC_heat_10
10	0.999997	1	1.00294	none	P54531	bcd	DclpC_co/DclpC_heat_10
11	0.967672	1	-1.05647	none	P54532	buk	DclpC_co/DclpC_heat_10
10	0.974662	1	1.03611	none	P54533	lpdV	DclpC_co/DclpC_heat_10
5	0.0627722	0.353441	1.29505	none	P54534	brxB	DclpC_co/DclpC_heat_10
14	0.520239	1	1.10436	none	P54535	artP	DclpC_co/DclpC_heat_10
4	0.786221	1	1.06847	none	P54536	artQ	DclpC_co/DclpC_heat_10
9	0.102586	0.498515	1.1957	none	P54537	artR	DclpC_co/DclpC_heat_10
3	0.68991	1	-1.08215	none	P54538	yqjA	DclpC_co/DclpC_heat_10
16	0.8666	1	-1.08964	none	P54542	yqjE	DclpC_co/DclpC_heat_10
2	0.535148	1	-1.47963	none	P54544	yidC2	DclpC_co/DclpC_heat_10
2	0.998816	1	2.75891	none	P54545	polY1	DclpC_co/DclpC_heat_10
16	0.999994	1	-1.02233	none	P54547	zwf	DclpC_co/DclpC_heat_10
6	0.595229	1	1.22864	none	P54548	rnz	DclpC_co/DclpC_heat_10
2	0.283413	0.901879	-3.49767	none	P54549	ushA	DclpC_co/DclpC_heat_10
11	2.41285e-07	1.2532e-05	-2.91009	down	P54550	yqjM	DclpC_co/DclpC_heat_10
9	0.999958	1	1.01048	none	P54551	yqjN	DclpC_co/DclpC_heat_10
6	0.000343144	0.00594828	1.50558	up	P54552	proI	DclpC_co/DclpC_heat_10
4	0.621882	1	1.38826	none	P54553	yqjP	DclpC_co/DclpC_heat_10
2	0.880318	1	1.32067	none	P54554	yqjQ	DclpC_co/DclpC_heat_10
6	0.367212	1	-1.25809	none	P54555	dsdA	DclpC_co/DclpC_heat_10
3	0.0283643	0.195765	1.33556	none	P54556	coaA	DclpC_co/DclpC_heat_10
2	0.999936	1	-1.05499	none	P54562	yqjY	DclpC_co/DclpC_heat_10
3	0.222085	0.790757	-1.88608	none	P54563	yqjZ	DclpC_co/DclpC_heat_10
5	7.65793e-05	0.00165165	4.03093	up	P54564	yqkA	DclpC_co/DclpC_heat_10
3	2.79109e-05	0.000696405	1.8541	up	P54565	yqkB	DclpC_co/DclpC_heat_10
2	0.693799	1	1.34483	none	P54568	yqkE	DclpC_co/DclpC_heat_10
14	0.953698	1	-1.09118	none	P54569	yqkF	DclpC_co/DclpC_heat_10
6	0.872714	1	-1.04344	none	P54570	nudF	DclpC_co/DclpC_heat_10
8	0.891027	1	-1.17269	none	P54572	mleA	DclpC_co/DclpC_heat_10
5	0.52893	1	-1.28185	none	P54574	fur	DclpC_co/DclpC_heat_10
7	0.606059	1	-1.08226	none	P54575	ribC	DclpC_co/DclpC_heat_10
30	0.685878	1	-1.43994	none	P54576	mcpC	DclpC_co/DclpC_heat_10
4	0.997938	1	1.13976	none	P54586	yhcB	DclpC_co/DclpC_heat_10
2	0.0011667	0.0168707	-37.6268	down	P54587	yhcC	DclpC_co/DclpC_heat_10
3	0.0402044	0.253896	-1.91636	none	P54591	yhcG	DclpC_co/DclpC_heat_10
7	0.99999	1	-1.00522	none	P54592	yhcH	DclpC_co/DclpC_heat_10
2	0.940883	1	1.04213	none	P54593	yhcI	DclpC_co/DclpC_heat_10
6	0.829398	1	-1.2421	none	P54596	tcyP	DclpC_co/DclpC_heat_10
2	0.83835	1	-5.92528	none	P54597	yhcM	DclpC_co/DclpC_heat_10
4	0.816323	1	-1.41123	none	P54598	yhcN	DclpC_co/DclpC_heat_10
3	0.368483	1	5.59626	none	P54601	yhcQ	DclpC_co/DclpC_heat_10
2	0.851998	1	-1.14292	none	P54602	yhcR	DclpC_co/DclpC_heat_10
2	0.937838	1	-1.02385	none	P54603	yhcS	DclpC_co/DclpC_heat_10
5	0.14884	0.635285	2.28509	none	P54604	yhcT	DclpC_co/DclpC_heat_10
10	0.688986	1	1.13816	none	P54607	yhcW	DclpC_co/DclpC_heat_10
10	0.955526	1	-1.06011	none	P54608	yhcX	DclpC_co/DclpC_heat_10
11	0.977492	1	-1.04665	none	P54616	fabI	DclpC_co/DclpC_heat_10
11	0.992144	1	-1.07599	none	P54617	pspA	DclpC_co/DclpC_heat_10
10	0.999776	1	-1.00494	none	P54716	malA	DclpC_co/DclpC_heat_10
3	0.386358	1	-1.3373	none	P54717	glvR	DclpC_co/DclpC_heat_10
12	0.627971	1	-1.26339	none	P54718	yfiB	DclpC_co/DclpC_heat_10
8	0.149335	0.635285	-1.55116	none	P54719	yfiC	DclpC_co/DclpC_heat_10
13	0.866263	1	-1.11043	none	P54941	yxeB	DclpC_co/DclpC_heat_10
5	0.74093	1	1.45804	none	P54947	yxeH	DclpC_co/DclpC_heat_10
2	0.294355	0.923571	-2.07027	none	P54948	yxeI	DclpC_co/DclpC_heat_10
13	0.0101616	0.0940406	1.36152	none	P54950	yxeK	DclpC_co/DclpC_heat_10
2	0.342871	0.99499	1.43078	none	P54951	snaB	DclpC_co/DclpC_heat_10
8	0.367229	1	1.23192	none	P54952	yxeM	DclpC_co/DclpC_heat_10
5	0.0126239	0.108851	2.39187	none	P54954	yxeO	DclpC_co/DclpC_heat_10
12	0.394701	1	1.22033	none	P54955	sndB	DclpC_co/DclpC_heat_10
7	0.108273	0.519914	1.29782	none	P54956	yxeQ	DclpC_co/DclpC_heat_10
12	0.745588	1	-1.09976	none	P54983	amhX	DclpC_co/DclpC_heat_10
16	0.991217	1	-1.07594	none	P55179	pepT	DclpC_co/DclpC_heat_10
10	0.999844	1	-1.02501	none	P55180	galE	DclpC_co/DclpC_heat_10
2	0.0511647	0.301422	2.01537	none	P55184	yxjL	DclpC_co/DclpC_heat_10
4	1	1	1.00041	none	P55339	ecsA	DclpC_co/DclpC_heat_10
2	0.766905	1	-4.25539	none	P55340	ecsB	DclpC_co/DclpC_heat_10
21	0.771955	1	-1.10509	none	P55342	bshC	DclpC_co/DclpC_heat_10
6	0.971174	1	1.03151	none	P55872	infC	DclpC_co/DclpC_heat_10
5	0.355323	1	-1.25574	none	P55873	rplT	DclpC_co/DclpC_heat_10
3	0.119144	0.554334	1.7185	none	P55874	rpmI	DclpC_co/DclpC_heat_10
3	0.220297	0.788545	-1.26004	none	P55908	ycgA	DclpC_co/DclpC_heat_10
4	0.312399	0.952162	-1.29368	none	P60495	pxpB	DclpC_co/DclpC_heat_10
5	0.996394	1	1.23364	none	P68575	yorD	DclpC_co/DclpC_heat_10
5	0.00209234	0.0278035	-17.9554	down	P68579	sunT	DclpC_co/DclpC_heat_10
11	0.0022302	0.029005	1.42178	none	P68729	argB	DclpC_co/DclpC_heat_10
5	0.976346	1	-1.05296	none	P70945	yitS	DclpC_co/DclpC_heat_10
5	0.00222126	0.029005	21.4536	up	P70947	yitU	DclpC_co/DclpC_heat_10
4	1.91483e-05	0.00051843	1.9048	up	P70948	yitV	DclpC_co/DclpC_heat_10
2	0.567513	1	-1.22256	none	P70949	yitW	DclpC_co/DclpC_heat_10
7	0.25725	0.856939	-1.17403	none	P70962	rapB	DclpC_co/DclpC_heat_10
2	0.975819	1	-1.03639	none	P70964	csbD	DclpC_co/DclpC_heat_10
16	0.999994	1	1.01841	none	P70965	murAA	DclpC_co/DclpC_heat_10
6	0.657134	1	-1.27806	none	P70970	ecfA2	DclpC_co/DclpC_heat_10
4	0.92455	1	1.18548	none	P70973	truA	DclpC_co/DclpC_heat_10
7	0.634155	1	-1.24879	none	P70974	rplM	DclpC_co/DclpC_heat_10
2	0.885242	1	-2.35921	none	P70976	ybaJ	DclpC_co/DclpC_heat_10
4	0.935495	1	-1.08334	none	P70993	ywhA	DclpC_co/DclpC_heat_10
2	0.665824	1	-1.29522	none	P70994	ywhB	DclpC_co/DclpC_heat_10
4	0.980778	1	1.06454	none	P70996	ywhD	DclpC_co/DclpC_heat_10
8	0.946851	1	1.06598	none	P70998	speE	DclpC_co/DclpC_heat_10
10	0.934853	1	-1.06594	none	P70999	speB	DclpC_co/DclpC_heat_10
12	0.851213	1	-1.1782	none	P71002	rapF	DclpC_co/DclpC_heat_10
3	0.151194	0.640246	1.61357	none	P71009	albC	DclpC_co/DclpC_heat_10
8	0.996723	1	-1.05333	none	P71012	fruA	DclpC_co/DclpC_heat_10
8	0.503972	1	-1.08956	none	P71013	sipT	DclpC_co/DclpC_heat_10
6	0.997709	1	-1.02669	none	P71015	gbsR	DclpC_co/DclpC_heat_10
13	0.858764	1	1.77154	none	P71016	gbsA	DclpC_co/DclpC_heat_10
8	0.965021	1	-1.1197	none	P71017;P71017-2		DclpC_co/DclpC_heat_10
12	0.857311	1	-1.08333	none	P71018	plsX	DclpC_co/DclpC_heat_10
12	0.494285	1	-1.12553	none	P71019	fabD	DclpC_co/DclpC_heat_10
4	0.33042	0.97612	-1.88993	none	P71020	ylmH	DclpC_co/DclpC_heat_10
11	0.999388	1	1.01826	none	P71021	divIVA	DclpC_co/DclpC_heat_10
2	0.224484	0.792393	2.15419	none	P71025	yrdQ	DclpC_co/DclpC_heat_10
5	0.977221	1	1.01879	none	P71036	ywnA	DclpC_co/DclpC_heat_10
7	0.601915	1	-1.11899	none	P71037	ywnB	DclpC_co/DclpC_heat_10
4	0.393186	1	1.54716	none	P71039	mta	DclpC_co/DclpC_heat_10
3	0.00254853	0.032593	-2.3044	down	P71041	ywnF	DclpC_co/DclpC_heat_10
3	0.99798	1	-1.006	none	P71042	ywnG	DclpC_co/DclpC_heat_10
3	0.512341	1	1.29036	none	P71043	ywnH	DclpC_co/DclpC_heat_10
5	0.491783	1	1.47541	none	P71044	spoIIQ	DclpC_co/DclpC_heat_10
3	8.1274e-05	0.0017197	2.2356	up	P71046	ywgA	DclpC_co/DclpC_heat_10
4	0.731366	1	-1.06944	none	P71047	ywgB	DclpC_co/DclpC_heat_10
2	0.366507	1	5.45328	none	P71049	slrR	DclpC_co/DclpC_heat_10
2	0.142654	0.620604	2.4709	none	P71058	epsI	DclpC_co/DclpC_heat_10
4	0.182596	0.717975	1.14034	none	P71066	yvfG	DclpC_co/DclpC_heat_10
7	0.0760557	0.410021	-1.30651	none	P71067	lutP	DclpC_co/DclpC_heat_10
10	0.988154	1	1.04583	none	P71070	essB	DclpC_co/DclpC_heat_10
13	0.999637	1	1.01727	none	P71079	fabL	DclpC_co/DclpC_heat_10
15	0.999159	1	-1.07076	none	P71082	ygaD	DclpC_co/DclpC_heat_10
16	0.999971	1	1.03507	none	P71084	gsaB	DclpC_co/DclpC_heat_10
4	0.636271	1	-2.02875	none	P71086	perR	DclpC_co/DclpC_heat_10
9	0.816514	1	-1.16807	none	P71088	spo0M	DclpC_co/DclpC_heat_10
13	0.331382	0.97612	1.6573	none	P77837	ureC	DclpC_co/DclpC_heat_10
7	0.0911724	0.466194	-1.71597	none	P80238	ydaG	DclpC_co/DclpC_heat_10
11	0.00222982	0.029005	-1.32115	none	P80239	ahpC	DclpC_co/DclpC_heat_10
10	0.518093	1	-1.11848	none	P80240	greA	DclpC_co/DclpC_heat_10
8	7.0964e-10	6.569e-08	-4.03415	down	P80241	yflT	DclpC_co/DclpC_heat_10
2	0.278332	0.899904	-2.21831	none	P80242	ohrB	DclpC_co/DclpC_heat_10
8	0.00149715	0.0209355	-1.33977	none	P80244	clpP	DclpC_co/DclpC_heat_10
2	0.79458	1	-1.08006	none	P80643	acpA	DclpC_co/DclpC_heat_10
25	1	1	-1.00528	none	P80698	tig	DclpC_co/DclpC_heat_10
20	0.743738	1	-1.10177	none	P80700	tsf	DclpC_co/DclpC_heat_10
10	0.368734	1	1.35995	none	P80858	leuC	DclpC_co/DclpC_heat_10
32	0.733232	1	-1.10173	none	P80859	gndA	DclpC_co/DclpC_heat_10
19	1	1	1.00274	none	P80860	pgi	DclpC_co/DclpC_heat_10
15	0.998913	1	-1.02028	none	P80861	ndh	DclpC_co/DclpC_heat_10
9	0.985972	1	1.07306	none	P80862	serC	DclpC_co/DclpC_heat_10
9	0.388455	1	-1.14249	none	P80864	tpx	DclpC_co/DclpC_heat_10
7	0.460221	1	1.45309	none	P80865	sucD	DclpC_co/DclpC_heat_10
19	0.025307	0.183494	-1.32347	none	P80866	sufC	DclpC_co/DclpC_heat_10
34	1	1	-1.01053	none	P80868	fusA	DclpC_co/DclpC_heat_10
6	0.284852	0.904352	-1.33244	none	P80869	ycdF	DclpC_co/DclpC_heat_10
6	0.659484	1	1.0919	none	P80870	yugI	DclpC_co/DclpC_heat_10
10	0.0105239	0.095843	-1.40416	none	P80871	ywrO	DclpC_co/DclpC_heat_10
9	0.141992	0.620604	-2.36258	none	P80872	yocK	DclpC_co/DclpC_heat_10
13	1.78425e-13	4.54091e-11	-5.4923	down	P80873	ydaD	DclpC_co/DclpC_heat_10
19	4.35064e-14	1.38405e-11	-1.91521	down	P80874	yhdN	DclpC_co/DclpC_heat_10
8	0.0694721	0.380229	-1.18194	none	P80875	yceD	DclpC_co/DclpC_heat_10
7	0.999999	1	1.0035	none	P80876	yfkM	DclpC_co/DclpC_heat_10
51	0.370666	1	1.17252	none	P80877	metE	DclpC_co/DclpC_heat_10
12	0.0014672	0.0206299	-1.49949	none	P80878	ydbD	DclpC_co/DclpC_heat_10
10	0.0371311	0.237434	-1.33124	none	P80879	dps	DclpC_co/DclpC_heat_10
10	9.88495e-08	5.59049e-06	-1.47248	none	P80880	trxB	DclpC_co/DclpC_heat_10
22	0.999998	1	-1.02008	none	P80885	pyk	DclpC_co/DclpC_heat_10
20	0.993105	1	-1.0755	none	P80886	sucC	DclpC_co/DclpC_heat_10
8	0.0745237	0.403538	-1.23381	none	P81100	yceC	DclpC_co/DclpC_heat_10
8	0.953438	1	-1.05161	none	P81101	frr	DclpC_co/DclpC_heat_10
5	0.993059	1	-1.01629	none	P81102	nox	DclpC_co/DclpC_heat_10
4	0.516105	1	1.27732	none	P94352	yxjI	DclpC_co/DclpC_heat_10
8	0.949116	1	-1.27065	none	P94356	yxkC	DclpC_co/DclpC_heat_10
4	0.660096	1	-1.12476	none	P94357	yxkD	DclpC_co/DclpC_heat_10
16	0.656263	1	-1.17208	none	P94358	aldY	DclpC_co/DclpC_heat_10
5	0.986601	1	1.14306	none	P94360	msmX	DclpC_co/DclpC_heat_10
3	0.273374	0.891969	1.24743	none	P94362	yxkI	DclpC_co/DclpC_heat_10
3	0.0473912	0.285131	-2.90301	none	P94368	yxkO	DclpC_co/DclpC_heat_10
16	0.0152492	0.125191	1.69379	none	P94377	katX	DclpC_co/DclpC_heat_10
3	0.043247	0.266498	1.48373	none	P94378	aag	DclpC_co/DclpC_heat_10
13	0.497839	1	1.09857	none	P94388	cah	DclpC_co/DclpC_heat_10
9	0.882807	1	1.06482	none	P94389	ycgL	DclpC_co/DclpC_heat_10
3	0.000825087	0.0123357	2.03416	up	P94390	putB	DclpC_co/DclpC_heat_10
25	0.949262	1	1.07672	none	P94391	putC	DclpC_co/DclpC_heat_10
3	0.422185	1	-1.14019	none	P94392	putP	DclpC_co/DclpC_heat_10
8	0.295054	0.923571	1.29372	none	P94393	putR	DclpC_co/DclpC_heat_10
2	0.171202	0.696022	-3.32828	none	P94394	ycgQ	DclpC_co/DclpC_heat_10
2	0.631838	1	1.1518	none	P94403	bsdA	DclpC_co/DclpC_heat_10
4	0.731105	1	1.06843	none	P94407	yclE	DclpC_co/DclpC_heat_10
3	0.681833	1	1.47728	none	P94413	yclJ	DclpC_co/DclpC_heat_10
5	0.0439666	0.268978	2.07947	none	P94414	yclK	DclpC_co/DclpC_heat_10
9	7.29291e-06	0.000237954	2.9902	up	P94415	rapC	DclpC_co/DclpC_heat_10
10	0.0126851	0.108851	1.72917	none	P94417	thrD	DclpC_co/DclpC_heat_10
4	0.39513	1	1.19365	none	P94420	fpbP	DclpC_co/DclpC_heat_10
12	0.955874	1	-1.05777	none	P94421	fpbQ	DclpC_co/DclpC_heat_10
5	0.517909	1	-1.22702	none	P94424	ycnD	DclpC_co/DclpC_heat_10
4	0.481629	1	-1.08505	none	P94425	ycnE	DclpC_co/DclpC_heat_10
7	0.538526	1	-1.21155	none	P94427	gabT	DclpC_co/DclpC_heat_10
14	4.79993e-09	3.39328e-07	-1.78015	down	P94428	gabD	DclpC_co/DclpC_heat_10
4	0.425125	1	-1.1491	none	P94431	ycnI	DclpC_co/DclpC_heat_10
3	0.537352	1	-1.70463	none	P94439	lnrK	DclpC_co/DclpC_heat_10
5	0.999941	1	1.00694	none	P94443	padR	DclpC_co/DclpC_heat_10
2	0.594593	1	-1.81074	none	P94446	coxA	DclpC_co/DclpC_heat_10
6	0.0513814	0.301999	-1.66587	none	P94447	yrbC	DclpC_co/DclpC_heat_10
9	0.0507008	0.299382	2.31934	none	P94459	ppsD	DclpC_co/DclpC_heat_10
7	0.561187	1	1.27147	none	P94461	priA	DclpC_co/DclpC_heat_10
7	0.149098	0.635285	1.62928	none	P94462	defA	DclpC_co/DclpC_heat_10
16	0.997432	1	1.07647	none	P94463	fmt	DclpC_co/DclpC_heat_10
14	6.02625e-06	0.000199179	2.17509	up	P94464	yloM	DclpC_co/DclpC_heat_10
10	0.999892	1	1.02242	none	P94474	yeaC	DclpC_co/DclpC_heat_10
2	0.231064	0.801169	-3.60956	none	P94475	yeaD	DclpC_co/DclpC_heat_10
10	0.992945	1	1.0709	none	P94476	yebA	DclpC_co/DclpC_heat_10
10	0.12923	0.590467	1.25327	none	P94478	ynbA	DclpC_co/DclpC_heat_10
8	0.852199	1	1.09413	none	P94479	ynbB	DclpC_co/DclpC_heat_10
2	0.998505	1	-1.12789	none	P94481	ynaC	DclpC_co/DclpC_heat_10
3	0.949126	1	1.09753	none	P94489	xynB	DclpC_co/DclpC_heat_10
4	0.493242	1	1.32264	none	P94490	xylR	DclpC_co/DclpC_heat_10
7	0.648605	1	1.11811	none	P94498	cysH	DclpC_co/DclpC_heat_10
3	0.211533	0.772384	1.10574	none	P94501	gltR	DclpC_co/DclpC_heat_10
8	0.929039	1	1.11712	none	P94504	yvrHb	DclpC_co/DclpC_heat_10
4	0.950898	1	1.08206	none	P94507	uppP	DclpC_co/DclpC_heat_10
9	1.16702e-05	0.00035716	1.56696	up	P94512	serB	DclpC_co/DclpC_heat_10
3	0.999958	1	1.00468	none	P94513	lytS	DclpC_co/DclpC_heat_10
5	1.28261e-05	0.000378603	2.37274	up	P94514	lytT	DclpC_co/DclpC_heat_10
4	0.835653	1	1.33486	none	P94517	yscB	DclpC_co/DclpC_heat_10
5	9.32272e-07	3.95439e-05	-2.00132	down	P94520	ysdB	DclpC_co/DclpC_heat_10
13	0.867522	1	-1.23413	none	P94521	ysdC	DclpC_co/DclpC_heat_10
2	0.912812	1	1.11944	none	P94534	glcF	DclpC_co/DclpC_heat_10
4	0.712332	1	-1.24379	none	P94535	glcD	DclpC_co/DclpC_heat_10
2	0.205551	0.760985	1.98818	none	P94538	rlmP	DclpC_co/DclpC_heat_10
5	0.991996	1	1.05203	none	P94541	rnhC	DclpC_co/DclpC_heat_10
2	0.998528	1	-1.08731	none	P94542	zapA	DclpC_co/DclpC_heat_10
20	0.216032	0.782079	-1.15616	none	P94544	polX	DclpC_co/DclpC_heat_10
24	0.669605	1	-1.12193	none	P94545	rqcU	DclpC_co/DclpC_heat_10
2	0.923692	1	1.06011	none	P94546	yshE	DclpC_co/DclpC_heat_10
3	0.816537	1	-1.04901	none	P94548	fadR	DclpC_co/DclpC_heat_10
9	0.444663	1	-1.1479	none	P94549	fadB	DclpC_co/DclpC_heat_10
8	0.272689	0.891256	-1.24384	none	P94550	etfB	DclpC_co/DclpC_heat_10
9	0.000822352	0.0123357	-1.42696	none	P94551	etfA	DclpC_co/DclpC_heat_10
6	0.999999	1	1.05193	none	P94556	racE	DclpC_co/DclpC_heat_10
7	0.0688239	0.377493	-1.20769	none	P94558	ysnA	DclpC_co/DclpC_heat_10
5	0.971504	1	1.06989	none	P94559	ysnB	DclpC_co/DclpC_heat_10
19	1.79835e-17	7.62798e-15	-3.24095	down	P94560	ysnF	DclpC_co/DclpC_heat_10
21	1	1	-1.00505	none	P94565	leuA	DclpC_co/DclpC_heat_10
3	0.133588	0.601736	1.38911	none	P94568	leuD	DclpC_co/DclpC_heat_10
7	0.999999	1	1.00732	none	P94569	ddcA	DclpC_co/DclpC_heat_10
3	0.730788	1	-1.28927	none	P94573	ywoC	DclpC_co/DclpC_heat_10
7	0.0178501	0.140009	3.11885	none	P94576	ywoF	DclpC_co/DclpC_heat_10
3	0.388227	1	1.20334	none	P94584	ywpB	DclpC_co/DclpC_heat_10
5	0.00300092	0.0370745	2.79465	up	P94588	ywpF	DclpC_co/DclpC_heat_10
9	0.667053	1	1.41048	none	P94592	phoC	DclpC_co/DclpC_heat_10
9	0.380166	1	1.51502	none	P94593	ywqA	DclpC_co/DclpC_heat_10
11	0.995958	1	1.08022	none	P96499	tagV	DclpC_co/DclpC_heat_10
8	5.23047e-05	0.00117801	2.44946	up	P96501	flgL	DclpC_co/DclpC_heat_10
3	0.578553	1	-1.16089	none	P96503	fliW	DclpC_co/DclpC_heat_10
2	0.444985	1	-1.52741	none	P96575	ydaB	DclpC_co/DclpC_heat_10
3	0.152941	0.643364	-1.79641	none	P96576	ydaC	DclpC_co/DclpC_heat_10
5	0.0289767	0.198241	-3.6532	none	P96578	ydaE	DclpC_co/DclpC_heat_10
6	0.938644	1	-1.05222	none	P96579	ydaF	DclpC_co/DclpC_heat_10
26	6.82338e-07	3.08357e-05	1.41515	none	P96583	topB	DclpC_co/DclpC_heat_10
2	0.531054	1	-1.21742	none	P96589	kimA	DclpC_co/DclpC_heat_10
17	0.0267752	0.187206	-1.24042	none	P96591	ydaP	DclpC_co/DclpC_heat_10
5	4.9457e-08	2.99686e-06	-3.46563	down	P96595	ydaT	DclpC_co/DclpC_heat_10
5	0.252326	0.84954	2.49145	none	P96596	ydbA	DclpC_co/DclpC_heat_10
2	0.168166	0.688554	-12.966	none	P96597	ydbB	DclpC_co/DclpC_heat_10
2	0.0103285	0.09501	3.43265	none	P96602	dctR	DclpC_co/DclpC_heat_10
2	0.716517	1	-1.2538	none	P96603	dctP	DclpC_co/DclpC_heat_10
7	0.585384	1	1.09298	none	P96605	ydbJ	DclpC_co/DclpC_heat_10
12	1	1	-1.00705	none	P96608	ydbM	DclpC_co/DclpC_heat_10
5	0.41322	1	-1.1179	none	P96611	ydbP	DclpC_co/DclpC_heat_10
10	0.960563	1	1.04142	none	P96612	ddl	DclpC_co/DclpC_heat_10
14	0.420939	1	-1.09369	none	P96613	murF	DclpC_co/DclpC_heat_10
21	0.869147	1	1.09947	none	P96614	cshA	DclpC_co/DclpC_heat_10
11	0.422143	1	1.35689	none	P96616	ydbT	DclpC_co/DclpC_heat_10
2	0.216479	0.782585	1.14398	none	P96618	acpS	DclpC_co/DclpC_heat_10
4	0.412384	1	-1.39864	none	P96619	ssdC	DclpC_co/DclpC_heat_10
2	0.205239	0.760985	1.21476	none	P96621	ndoAI	DclpC_co/DclpC_heat_10
6	0.999647	1	1.0099	none	P96622	ndoA	DclpC_co/DclpC_heat_10
2	0.885662	1	-1.03243	none	P96625	pamR	DclpC_co/DclpC_heat_10
4	9.21237e-06	0.00028945	2.64205	up	P96629	int	DclpC_co/DclpC_heat_10
7	0.905778	1	-1.12306	none	P96631	immR	DclpC_co/DclpC_heat_10
2	0.325767	0.966291	8.26296	none	P96632	devI	DclpC_co/DclpC_heat_10
7	0.928563	1	1.32044	none	P96633	ydcP	DclpC_co/DclpC_heat_10
6	0.238281	0.817285	-1.95787	none	P96634	ydcQ	DclpC_co/DclpC_heat_10
4	0.31885	0.955285	-2.73858	none	P96635	nicK	DclpC_co/DclpC_heat_10
18	0.948838	1	-1.53996	none	P96642	conE	DclpC_co/DclpC_heat_10
19	0.143383	0.621652	-1.955	none	P96644	conG	DclpC_co/DclpC_heat_10
3	0.0100968	0.0937823	-20.2129	none	P96645	cwlT	DclpC_co/DclpC_heat_10
3	0.751183	1	1.61433	none	P96646	yddI	DclpC_co/DclpC_heat_10
5	0.263536	0.867657	-1.22416	none	P96647	yddJ	DclpC_co/DclpC_heat_10
7	0.725975	1	1.11013	none	P96648	spbK	DclpC_co/DclpC_heat_10
4	0.948051	1	1.07017	none	P96649	rapI	DclpC_co/DclpC_heat_10
[truncated: 123,745 more rows]

## Sheet: ROPECA_conditional_mutant_data
n_peptides	p	p.fdr	fold_change	significant_changed	PG.ProteinGroups	gene	slr_ratio_meta
4	6.64e-07	1.26e-05	14.0386	up	C0H3Q3	yuzH	WT_t10/WT_t0
2	0.566731	0.973237	1.24513	none	C0H3Q8	yuzN	WT_t10/WT_t0
2	0.272205	0.617093	-2.22621	none	C0H3Q9	yuzK	WT_t10/WT_t0
2	0.0154331	0.0728032	-2.00271	none	C0H3R3	yvzF	WT_t10/WT_t0
2	0.91472	1	-1.20485	none	C0H3S6	ywzG	WT_t10/WT_t0
2	0.275351	0.621264	-1.28941	none	C0H3S9	ybzH	WT_t10/WT_t0
5	0.999644	1	1.00945	none	C0H3V2	mtlF	WT_t10/WT_t0
2	0.0570603	0.196279	1.63488	none	C0H3V8	yyzM	WT_t10/WT_t0
3	0.421328	0.810569	-1.18581	none	C0H3X4	yezG	WT_t10/WT_t0
13	0.120817	0.347045	-1.26193	none	C0H3X7	mprF	WT_t10/WT_t0
4	5.08e-06	8.02e-05	-7.01331	down	C0H3Z6	ykzL	WT_t10/WT_t0
4	0.0233623	0.0980562	1.59808	none	C0H405	ykzS	WT_t10/WT_t0
2	0.639326	1	-1.16771	none	C0H406	ykzT	WT_t10/WT_t0
4	0.523053	0.932427	1.16747	none	C0H412	swrD	WT_t10/WT_t0
3	0.820154	1	-1.07189	none	C0H447	ypzJ	WT_t10/WT_t0
20	2.94e-11	1.44e-09	-2.09556	down	C0SP82	yoaE	WT_t10/WT_t0
34	0.00824861	0.044326	-1.30514	none	C0SP86	sftA	WT_t10/WT_t0
14	0.995424	1	-1.04808	none	C0SP89	yoaH	WT_t10/WT_t0
11	0.000976	0.00762811	-1.58986	down	C0SP91	walJ	WT_t10/WT_t0
16	0.607574	1	-1.12691	none	C0SP93	accD	WT_t10/WT_t0
14	0.431353	0.821623	-1.15384	none	C0SP94	yhfQ	WT_t10/WT_t0
6	0.079079	0.254465	-1.38088	none	C0SP95	ycnJ	WT_t10/WT_t0
11	0.996524	1	1.04316	none	C0SP98	ykfD	WT_t10/WT_t0
5	0.577751	0.984682	1.18485	none	C0SPA0	amyX	WT_t10/WT_t0
6	0.98047	1	-1.09971	none	C0SPA3	ylxW	WT_t10/WT_t0
3	0.31493	0.674528	1.19379	none	C0SPA5	adhA	WT_t10/WT_t0
31	0.992663	1	-1.08821	none	C0SPA7	yukB	WT_t10/WT_t0
27	0.479933	0.88309	-1.155	none	C0SPB0	ytcI	WT_t10/WT_t0
7	0.0656879	0.218933	1.38606	none	C0SPB1	yukJ	WT_t10/WT_t0
3	1e-05	0.000142	6.879	up	C0SPB2	ywtG	WT_t10/WT_t0
13	0.00228887	0.015823	-1.38732	none	C0SPB4	yhaQ	WT_t10/WT_t0
4	0.161302	0.426097	-1.3574	none	C0SPB8	yvaV	WT_t10/WT_t0
4	0.0477546	0.17165	-1.4153	none	C0SPC1	ccrZ	WT_t10/WT_t0
11	0.65831	1	-1.17706	none	Chloramphenicol resistance		WT_t10/WT_t0
12	1	1	-1.00496	none	erythromycin		WT_t10/WT_t0
8	0.844068	1	-1.11476	none	Kanamycin		WT_t10/WT_t0
5	0.306289	0.663381	-1.20376	none	O05217	chrS	WT_t10/WT_t0
6	0.473632	0.878369	1.15632	none	O05220	ywrF	WT_t10/WT_t0
3	0.719062	1	-1.10001	none	O05229	mrpD	WT_t10/WT_t0
2	0.571432	0.977583	1.2379	none	O05231	kapD	WT_t10/WT_t0
11	1	1	1.00255	none	O05236	alaR	WT_t10/WT_t0
23	0.520117	0.930768	1.13569	none	O05239	yugJ	WT_t10/WT_t0
14	0.81527	1	-1.10013	none	O05240	yugK	WT_t10/WT_t0
3	0.181285	0.465351	1.33302	none	O05241	yugS	WT_t10/WT_t0
4	9.26e-06	0.000135	3.49996	up	O05243	yugU	WT_t10/WT_t0
5	0.000645	0.00537814	2.06598	up	O05248	yugP	WT_t10/WT_t0
14	0.991039	1	1.06093	none	O05250	malK	WT_t10/WT_t0
11	0.073663	0.241553	-1.25868	none	O05251	malR	WT_t10/WT_t0
16	1	1	-1.00891	none	O05252	nupN	WT_t10/WT_t0
9	0.988691	1	1.05936	none	O05253	nupO	WT_t10/WT_t0
3	0.944261	1	1.04216	none	O05260	mrpC	WT_t10/WT_t0
10	0.126676	0.359671	-1.30423	none	O05261	rhaR	WT_t10/WT_t0
2	0.999005	1	-1.00547	none	O05264	rhaA	WT_t10/WT_t0
10	0.677283	1	-1.11683	none	O05265	iolU	WT_t10/WT_t0
12	4e-05	0.000498	1.75472	up	O05267	yumB	WT_t10/WT_t0
22	0.999958	1	-1.03297	none	O05268	yumC	WT_t10/WT_t0
20	0.143475	0.39412	-1.19897	none	O05269	guaC	WT_t10/WT_t0
11	0.994018	1	1.04814	none	O05389	yrbE	WT_t10/WT_t0
4	2.54e-07	5.35e-06	9.79739	up	O05390	csbX	WT_t10/WT_t0
6	0.639709	1	-1.11467	none	O05392	ruvA	WT_t10/WT_t0
7	0.336803	0.704082	-1.21811	none	O05393	mccA	WT_t10/WT_t0
16	0.901582	1	1.0937	none	O05394	mccB	WT_t10/WT_t0
2	0.898923	1	1.28855	none	O05396	forE2	WT_t10/WT_t0
3	0.0183988	0.0824743	-1.67435	none	O05398	yrhF	WT_t10/WT_t0
4	0.112095	0.32934	1.44709	none	O05400	yrhH	WT_t10/WT_t0
4	0.78949	1	1.13717	none	O05403	rsiV	WT_t10/WT_t0
13	0.969171	1	1.07358	none	O05405	yrhO	WT_t10/WT_t0
5	0.521657	0.932427	1.15392	none	O05408	yrpG	WT_t10/WT_t0
3	0.179605	0.461915	-1.42757	none	O05410	zinT	WT_t10/WT_t0
7	2.55e-09	8.73e-08	8.48719	up	O05411	yrpD	WT_t10/WT_t0
5	0.64886	1	1.16923	none	O05412	yrpC	WT_t10/WT_t0
4	0.307246	0.66439	-1.2307	none	O05413	yrpB	WT_t10/WT_t0
5	0.0344142	0.132321	-1.49443	none	O05494	ydhC	WT_t10/WT_t0
15	0.999995	1	-1.02155	none	O05496	ydhE	WT_t10/WT_t0
7	0.658024	1	1.11471	none	O05501	ydhI	WT_t10/WT_t0
4	0.913846	1	-1.07775	none	O05502	ydhJ	WT_t10/WT_t0
9	7.95e-10	2.99e-08	3.78125	up	O05503	ydhK	WT_t10/WT_t0
13	0.997578	1	-1.05374	none	O05508	gmuD	WT_t10/WT_t0
3	0.338709	0.707236	-1.20217	none	O05509	gmuR	WT_t10/WT_t0
3	0.411811	0.799741	1.21829	none	O05510	gmuE	WT_t10/WT_t0
8	0.996498	1	-1.02755	none	O05514	thiL	WT_t10/WT_t0
5	0.743409	1	-1.09487	none	O05515	tsaE	WT_t10/WT_t0
13	0.545067	0.953602	-1.14518	none	O05516	tsaB	WT_t10/WT_t0
8	0.785112	1	-1.10211	none	O05518	tsaD	WT_t10/WT_t0
25	0.201723	0.501155	1.17969	none	O05519	ydiF	WT_t10/WT_t0
7	0.691374	1	-1.15065	none	O05520	ydiG	WT_t10/WT_t0
8	0.94045	1	1.09748	none	O05521	rex	WT_t10/WT_t0
10	0.0148928	0.0714573	1.37711	none	O06006	yraA	WT_t10/WT_t0
4	0.195027	0.488763	1.25919	none	O06474	yfmP	WT_t10/WT_t0
2	0.629331	1	1.22581	none	O06475	yfmQ	WT_t10/WT_t0
22	0.999998	1	1.0251	none	O06476	yfmR	WT_t10/WT_t0
13	0.985357	1	-1.05662	none	O06477	yfmS	WT_t10/WT_t0
22	0.9947	1	1.06226	none	O06478	yfmT	WT_t10/WT_t0
5	0.0142214	0.0693871	-1.52645	none	O06480	yfnB	WT_t10/WT_t0
6	0.99095	1	1.11989	none	O06489	yetM	WT_t10/WT_t0
12	0.0369485	0.139486	-1.28693	none	O06490	yetN	WT_t10/WT_t0
22	0.99992	1	1.03678	none	O06491	gatA	WT_t10/WT_t0
2	0.370433	0.747224	1.25313	none	O06492	gatC	WT_t10/WT_t0
4	0.186469	0.474602	1.28229	none	O06493	opuE	WT_t10/WT_t0
58	0.751021	1	1.12708	none	O06714	sbcC	WT_t10/WT_t0
3	0.00116466	0.00880568	2.56065	up	O06715	hlpB	WT_t10/WT_t0
8	1	1	-1.00232	none	O06724	yisK	WT_t10/WT_t0
6	0.0131075	0.0644174	-1.81672	none	O06728	yisP	WT_t10/WT_t0
4	0.99763	1	-1.01207	none	O06733	yisX	WT_t10/WT_t0
4	0.0401413	0.148429	1.53347	none	O06734	yisY	WT_t10/WT_t0
12	4.8e-06	7.63e-05	-1.8597	down	O06743	yitH	WT_t10/WT_t0
4	0.176766	0.457661	-1.284	none	O06744	yitI	WT_t10/WT_t0
27	0.988882	1	1.08232	none	O06745	yitJ	WT_t10/WT_t0
9	0.541987	0.950447	1.1352	none	O06746	yitK	WT_t10/WT_t0
5	0.115726	0.336885	-1.3043	none	O06747	yitL	WT_t10/WT_t0
10	0.236918	0.560532	-1.20851	none	O06965	yvcA	WT_t10/WT_t0
5	0.000411	0.0036151	-2.28909	down	O06966	yvcB	WT_t10/WT_t0
16	0.00237535	0.0162991	-1.40823	none	O06967	bmrA	WT_t10/WT_t0
5	0.00126444	0.00941539	-1.92786	down	O06968	yvcD	WT_t10/WT_t0
4	0.922097	1	1.04687	none	O06972	nahA	WT_t10/WT_t0
16	0.0148447	0.0714573	1.34453	none	O06973	yvcJ	WT_t10/WT_t0
9	0.816205	1	-1.1007	none	O06974	glmR	WT_t10/WT_t0
14	0.112528	0.330252	-1.22962	none	O06975	whiA	WT_t10/WT_t0
5	0.00870765	0.0464236	1.70884	up	O06976	crh	WT_t10/WT_t0
3	0.999437	1	-1.00245	none	O06977	yvcN	WT_t10/WT_t0
5	0.000568	0.00481557	-2.00223	down	O06978	psdR	WT_t10/WT_t0
5	0.000587	0.00494476	-2.33965	down	O06979	psdS	WT_t10/WT_t0
6	0.0902857	0.284101	-1.38859	none	O06980	psdA	WT_t10/WT_t0
4	0.199088	0.495521	-1.43607	none	O06981	psdB	WT_t10/WT_t0
3	0.0125787	0.0622713	1.74462	none	O06983	yvdA	WT_t10/WT_t0
4	0.477633	0.880951	-1.18198	none	O06986	yvdD	WT_t10/WT_t0
3	0.77607	1	-1.08328	none	O06994	malL	WT_t10/WT_t0
5	0.998522	1	-1.01171	none	O07001	yvdT	WT_t10/WT_t0
6	0.00328249	0.0213648	-1.64341	down	O07006	padC	WT_t10/WT_t0
8	0.864921	1	1.08346	none	O07008	ganR	WT_t10/WT_t0
6	0.000134	0.00137675	2.19824	up	O07009	ganS	WT_t10/WT_t0
4	0.043343	0.15768	1.56855	none	O07012	ganA	WT_t10/WT_t0
10	0.218736	0.532172	-1.29558	none	O07014	rsbP	WT_t10/WT_t0
5	0.845336	1	-1.0785	none	O07015	rsbQ	WT_t10/WT_t0
5	0.019307	0.0852727	-1.49814	none	O07019	yvfU	WT_t10/WT_t0
6	0.848237	1	-1.07328	none	O07020	lutA	WT_t10/WT_t0
19	0.999838	1	1.03462	none	O07021	lutB	WT_t10/WT_t0
6	0.999919	1	-1.00614	none	O07079	bstE	WT_t10/WT_t0
4	0.0275823	0.111276	-1.52546	none	O07081	yrdC	WT_t10/WT_t0
9	0.416578	0.807176	-1.20888	none	O07085	czcO	WT_t10/WT_t0
5	0.0219459	0.09327	-1.49644	none	O07509	proJ	WT_t10/WT_t0
8	0.999993	1	1.00178	none	O07513	hit	WT_t10/WT_t0
9	0.00239825	0.0163699	1.52567	up	O07516	yhaH	WT_t10/WT_t0
3	0.587461	0.994726	1.11687	none	O07517	yhaI	WT_t10/WT_t0
13	0.000221	0.00214213	-1.61736	down	O07521	yhaM	WT_t10/WT_t0
12	0.00583549	0.0343646	-1.52247	down	O07522	yhaO	WT_t10/WT_t0
4	0.101058	0.308093	-1.41142	none	O07523	yhaP	WT_t10/WT_t0
3	0.985439	1	1.02505	none	O07528	yhcZ	WT_t10/WT_t0
6	0.949168	1	1.04917	none	O07529	yhdA	WT_t10/WT_t0
20	8.58e-06	0.000126	-1.57713	down	O07532	lytF	WT_t10/WT_t0
6	0.21542	0.526984	1.29824	none	O07535	khtT	WT_t10/WT_t0
6	0.000119	0.00124957	-2.25744	down	O07541	yhaZ	WT_t10/WT_t0
9	0.548819	0.958056	-1.14123	none	O07542	yheA	WT_t10/WT_t0
23	0.997604	1	1.06259	none	O07543	yheB	WT_t10/WT_t0
2	0.185763	0.473248	1.60493	none	O07546	yheE	WT_t10/WT_t0
7	0.0178924	0.0811463	-1.40982	none	O07548	yheG	WT_t10/WT_t0
12	0.996057	1	1.0458	none	O07549	bmrD	WT_t10/WT_t0
10	0.991093	1	-1.0635	none	O07550	bmrC	WT_t10/WT_t0
7	3.56e-12	1.89e-10	26.604	up	O07552	nhaX	WT_t10/WT_t0
11	0.24161	0.570368	-1.23969	none	O07561	yhjG	WT_t10/WT_t0
5	0.480812	0.884105	1.14233	none	O07564	ntdC	WT_t10/WT_t0
6	0.904705	1	-1.06989	none	O07565	ntdB	WT_t10/WT_t0
12	0.999999	1	1.01586	none	O07566	ntdA	WT_t10/WT_t0
4	0.0459662	0.165662	-1.59515	none	O07567	ntdR	WT_t10/WT_t0
3	0.992915	1	-1.02613	none	O07570	yhjP	WT_t10/WT_t0
4	0.451062	0.847289	-1.16851	none	O07573	nsrR	WT_t10/WT_t0
10	5.33e-13	3.07e-11	7.83064	up	O07575	yhdF	WT_t10/WT_t0
2	0.489585	0.897122	1.17694	none	O07579	yhdJ	WT_t10/WT_t0
13	0.984209	1	1.05371	none	O07581	yhdL	WT_t10/WT_t0
6	0.910909	1	-1.06225	none	O07582	sigM	WT_t10/WT_t0
11	0.999992	1	1.01232	none	O07584	plsC	WT_t10/WT_t0
14	0.907018	1	1.1012	none	O07585	mpfA	WT_t10/WT_t0
4	0.000386	0.0034505	2.52215	up	O07586	yhdQ	WT_t10/WT_t0
15	0.66178	1	-1.1411	none	O07587	yhdR	WT_t10/WT_t0
5	0.0591097	0.200761	1.57157	none	O07589	yhdT	WT_t10/WT_t0
6	0.937462	1	-1.06188	none	O07592	yhdW	WT_t10/WT_t0
4	0.952924	1	1.06354	none	O07594	yhdY	WT_t10/WT_t0
8	0.111158	0.328014	-1.29673	none	O07595	srtN	WT_t10/WT_t0
4	2.91e-07	6.1e-06	-13.8383	down	O07596	yheN	WT_t10/WT_t0
12	0.991752	1	-1.0463	none	O07597	dat	WT_t10/WT_t0
13	0.0198324	0.087166	1.41204	none	O07598	sndC	WT_t10/WT_t0
8	0.349343	0.719481	-1.19053	none	O07600	fabHB	WT_t10/WT_t0
12	0.223124	0.538486	1.20124	none	O07603	yhfE	WT_t10/WT_t0
6	0.0396746	0.147308	-1.46039	none	O07604	yhfF	WT_t10/WT_t0
8	0.632762	1	-1.12684	none	O07605	gltT	WT_t10/WT_t0
7	0.999492	1	1.01346	none	O07607	yhfI	WT_t10/WT_t0
21	0.935348	1	-1.08902	none	O07608	lplJ	WT_t10/WT_t0
14	0.00270477	0.0179632	1.38571	none	O07609	yhfK	WT_t10/WT_t0
4	0.187918	0.47739	1.46256	none	O07610	lcfB	WT_t10/WT_t0
2	0.674739	1	1.71722	none	O07611	yhfM	WT_t10/WT_t0
4	5.05e-05	0.000607	-2.69423	down	O07614	yhfO	WT_t10/WT_t0
20	0.418986	0.808215	1.15378	none	O07615	yhfP	WT_t10/WT_t0
14	0.0273291	0.110688	-1.35256	none	O07617	yhfR	WT_t10/WT_t0
7	0.999972	1	1.00698	none	O07618	yhfS	WT_t10/WT_t0
10	0.272264	0.617093	-1.20722	none	O07619	yhfT	WT_t10/WT_t0
23	1	1	1.0007	none	O07621	hemAT	WT_t10/WT_t0
8	0.000253	0.00240509	-1.77874	down	O07624	ywiB	WT_t10/WT_t0
26	2.13e-07	4.53e-06	-1.57038	down	O07631	ylaG	WT_t10/WT_t0
2	0.405925	0.793643	-1.24148	none	O07633	ylaI	WT_t10/WT_t0
5	0.968458	1	1.04226	none	O07636	ylaL	WT_t10/WT_t0
3	0.252279	0.587852	1.24543	none	O07638	fpa	WT_t10/WT_t0
7	0.977824	1	-1.05753	none	O07906	yraN	WT_t10/WT_t0
3	0.627457	1	1.14739	none	O07918	yraH	WT_t10/WT_t0
3	0.720767	1	-1.09552	none	O07920	azlB	WT_t10/WT_t0
4	0.114509	0.334614	1.35075	none	O07939	bstC	WT_t10/WT_t0
6	0.00819322	0.0441179	1.70185	up	O08335	fatR	WT_t10/WT_t0
35	5.46e-25	1.34e-22	2.70113	up	O08336	yrhJ	WT_t10/WT_t0
3	0.00049	0.00424429	3.01462	up	O08394	yetO	WT_t10/WT_t0
33	1	1	-1.04052	none	O08455	sbcE	WT_t10/WT_t0
10	0.0708025	0.233389	-1.35046	none	O08469	cypA	WT_t10/WT_t0
18	1	1	1.00346	none	O30509	gatB	WT_t10/WT_t0
6	0.0688574	0.227811	-1.3281	none	O31418	mrnC	WT_t10/WT_t0
4	0.0227183	0.0959491	-1.76989	none	O31429	skfG	WT_t10/WT_t0
15	0.000298	0.00275444	1.80664	up	O31437	ybdO	WT_t10/WT_t0
14	2.26e-20	3.82e-18	14.9637	up	O31440	cypC	WT_t10/WT_t0
9	8.24e-16	6.96e-14	33.1276	up	O31441	ybyB	WT_t10/WT_t0
6	0.00700272	0.0392704	1.7715	up	O31443	ybfA	WT_t10/WT_t0
2	0.0562577	0.194955	1.87531	none	O31444	ybfB	WT_t10/WT_t0
9	7.56e-05	0.000845	-1.78512	down	O31446	ybfF	WT_t10/WT_t0
10	8.18e-08	1.92e-06	-3.19519	down	O31447	ybfG	WT_t10/WT_t0
3	0.0287881	0.114773	-1.86977	none	O31449	ybfI	WT_t10/WT_t0
5	0.579944	0.986525	1.15274	none	O31451	ybfJ	WT_t10/WT_t0
7	0.000486	0.00422774	-2.16983	down	O31452	ybfK	WT_t10/WT_t0
2	0.0609046	0.206039	-2.08666	none	O31454	ybfN	WT_t10/WT_t0
15	7.15e-07	1.33e-05	-1.80043	down	O31457	ybfQ	WT_t10/WT_t0
8	0.0149101	0.0714573	1.40149	none	O31458	gamA	WT_t10/WT_t0
7	0.856921	1	1.07463	none	O31459	gamR	WT_t10/WT_t0
11	4e-05	0.000498	-1.71799	down	O31461	ilvE	WT_t10/WT_t0
5	0.863898	1	-1.06841	none	O31463	ybgG	WT_t10/WT_t0
5	0.182233	0.466897	-1.25202	none	O31472	ycgE	WT_t10/WT_t0
9	0.000832	0.00669487	1.68914	up	O31474	ycgJ	WT_t10/WT_t0
13	3.5e-09	1.12e-07	-2.73946	down	O31475	ycgT	WT_t10/WT_t0
3	0.624414	1	-1.13064	none	O31480	yczG	WT_t10/WT_t0
2	0.531864	0.941198	-1.18185	none	O31482	yczH	WT_t10/WT_t0
4	0.000537	0.00459692	-2.30869	down	O31484	yczJ	WT_t10/WT_t0
2	0.99498	1	1.06227	none	O31486	ydaJ	WT_t10/WT_t0
14	0.781922	1	1.11091	none	O31488	ydaN	WT_t10/WT_t0
37	7.37e-09	2.26e-07	-1.48862	none	O31489	ydcI	WT_t10/WT_t0
4	0.839836	1	-1.07815	none	O31491	conB	WT_t10/WT_t0
3	0.0271719	0.110306	1.5622	none	O31494	ydzF	WT_t10/WT_t0
33	0.999989	1	1.04388	none	O31498	ligA	WT_t10/WT_t0
11	0.0658579	0.219229	-1.27131	none	O31500	yerO	WT_t10/WT_t0
28	0.995706	1	1.06727	none	O31501	swrC	WT_t10/WT_t0
11	0.541757	0.950447	-1.19045	none	O31502	dgkB	WT_t10/WT_t0
14	0.0148267	0.0714573	-1.30203	none	O31503	rlmCD	WT_t10/WT_t0
16	0.83618	1	-1.10973	none	O31504	dnmA	WT_t10/WT_t0
12	0.00667807	0.0377632	-1.50804	down	O31506	yeeF	WT_t10/WT_t0
5	0.883766	1	-1.07221	none	O31509	yebC2	WT_t10/WT_t0
4	0.0645654	0.21599	1.36639	none	O31511	yesE	WT_t10/WT_t0
7	0.0968913	0.299311	1.29443	none	O31512	yesF	WT_t10/WT_t0
5	0.0550445	0.191981	-1.39859	none	O31513	yesJ	WT_t10/WT_t0
2	0.443645	0.838393	1.36229	none	O31523	yesT	WT_t10/WT_t0
8	0.787122	1	-1.09504	none	O31534	hmoA	WT_t10/WT_t0
3	0.136091	0.380409	1.32056	none	O31535	yetH	WT_t10/WT_t0
4	0.257305	0.595459	-1.27289	none	O31541	yetL	WT_t10/WT_t0
11	0.577768	0.984682	-1.1889	none	O31543	yfjQ	WT_t10/WT_t0
7	0.00591954	0.0345614	-1.61765	down	O31544	yfjP	WT_t10/WT_t0
15	0.000278	0.00260082	-1.50309	down	O31545	yfjO	WT_t10/WT_t0
14	0.0256397	0.10597	-1.30068	none	O31546	dusB2	WT_t10/WT_t0
4	0.152063	0.408983	-1.31733	none	O31547	yfjM	WT_t10/WT_t0
3	0.733221	1	-1.10872	none	O31555	yfjD	WT_t10/WT_t0
5	0.00427976	0.026529	-1.94655	down	O31556	yfjC	WT_t10/WT_t0
7	0.12574	0.357388	-1.30117	none	O31560	yfiR	WT_t10/WT_t0
6	0.0215004	0.091665	-1.43775	none	O31562	bstA	WT_t10/WT_t0
2	0.138018	0.384205	1.44302	none	O31563	yfiU	WT_t10/WT_t0
9	0.477972	0.880951	-1.17277	none	O31564	yfiV	WT_t10/WT_t0
14	0.396749	0.781397	-1.16542	none	O31567	yfiY	WT_t10/WT_t0
2	0.109178	0.323583	-2.13978	none	O31568	yfiZ	WT_t10/WT_t0
2	0.996538	1	1.12378	none	O31569	yfhA	WT_t10/WT_t0
10	1.09e-07	2.5e-06	-2.36798	down	O31570	yfhB	WT_t10/WT_t0
10	0.939739	1	-1.08419	none	O31571	yfhC	WT_t10/WT_t0
2	0.325088	0.688199	-4.6296	none	O31572	yfhD	WT_t10/WT_t0
7	1.86e-07	4.03e-06	3.91342	up	O31574	yfhF	WT_t10/WT_t0
8	0.0209362	0.0901608	-1.44898	none	O31575	recX	WT_t10/WT_t0
5	0.323239	0.686342	-1.19168	none	O31576	yfhH	WT_t10/WT_t0
3	0.00540988	0.0322091	1.95345	up	O31578	yfhJ	WT_t10/WT_t0
4	2.16e-06	3.63e-05	9.07214	up	O31579	yfhK	WT_t10/WT_t0
9	4.12e-07	8.31e-06	2.74257	up	O31581	yfhM	WT_t10/WT_t0
16	0.999998	1	-1.01707	none	O31582	yfhO	WT_t10/WT_t0
5	0.491642	0.898517	-1.17415	none	O31583	yfhP	WT_t10/WT_t0
7	0.00123543	0.00929727	-2.02731	down	O31584	mutY	WT_t10/WT_t0
2	0.505798	0.916949	1.15441	none	O31587	rpsNB	WT_t10/WT_t0
8	0.334137	0.700678	1.17754	none	O31588	yhzB	WT_t10/WT_t0
2	0.397549	0.781509	1.33372	none	O31590	cspR	WT_t10/WT_t0
4	0.0288694	0.114773	1.50353	none	O31593	yhbJ	WT_t10/WT_t0
3	0.451072	0.847289	1.17173	none	O31594	yhzC	WT_t10/WT_t0
13	1.13e-08	3.36e-07	2.18629	up	O31601	yjbC	WT_t10/WT_t0
10	2.8e-15	2.22e-13	13.415	up	O31602	spx	WT_t10/WT_t0
30	0.00633269	0.0364197	1.25605	none	O31605	pepF	WT_t10/WT_t0
9	0.00144789	0.0106061	1.74074	up	O31606	spxH	WT_t10/WT_t0
4	0.000127	0.0013217	2.47167	up	O31607	yjbI	WT_t10/WT_t0
4	0.177366	0.458337	-1.28503	none	O31608	cwlQ	WT_t10/WT_t0
6	0.0175706	0.0803609	-1.46218	none	O31609	yjbK	WT_t10/WT_t0
5	0.368828	0.746214	-1.18598	none	O31610	yjbL	WT_t10/WT_t0
7	0.977651	1	1.04613	none	O31611	sasB	WT_t10/WT_t0
9	0.999839	1	-1.01747	none	O31612	nadF	WT_t10/WT_t0
8	1.9e-05	0.000253	-2.148	down	O31613	yjbO	WT_t10/WT_t0
7	0.928924	1	-1.06135	none	O31614	prpE	WT_t10/WT_t0
6	0.999975	1	-1.0034	none	O31615	cpaA	WT_t10/WT_t0
9	1.48e-05	0.000204	2.23885	up	O31616	thiO	WT_t10/WT_t0
2	0.523562	0.932427	1.2156	none	O31617	thiS	WT_t10/WT_t0
8	0.00386531	0.0244769	1.55185	up	O31618	thiG	WT_t10/WT_t0
7	0.29181	0.645997	1.29198	none	O31619	thiF	WT_t10/WT_t0
13	0.000141	0.00143104	1.60535	up	O31620	thiD	WT_t10/WT_t0
16	1.7e-08	4.64e-07	-2.233	down	O31626	yjcD	WT_t10/WT_t0
3	0.0564113	0.195237	-1.45666	none	O31628	yjcF	WT_t10/WT_t0
13	0.00244205	0.0165851	1.44732	none	O31629	yjcG	WT_t10/WT_t0
9	0.797095	1	-1.14206	none	O31630	yjcH	WT_t10/WT_t0
16	0.0410753	0.150902	1.29165	none	O31631	metI	WT_t10/WT_t0
14	0.742853	1	1.12791	none	O31632	metC	WT_t10/WT_t0
5	0.00251592	0.0168748	-1.91664	down	O31633	yjcK	WT_t10/WT_t0
2	0.0123883	0.0614413	2.28266	none	O31634	yjcL	WT_t10/WT_t0
11	0.000127	0.00132221	-1.8201	down	O31635	yjcM	WT_t10/WT_t0
2	0.995414	1	1.06039	none	O31636	yjcN	WT_t10/WT_t0
4	0.58562	0.993679	1.16045	none	O31638	yjcP	WT_t10/WT_t0
3	0.0585223	0.200235	1.598	none	O31639	yjcQ	WT_t10/WT_t0
4	0.801396	1	-1.09854	none	O31641	yjcS	WT_t10/WT_t0
4	0.529788	0.94026	-1.16074	none	O31642	yjdA	WT_t10/WT_t0
7	0.723138	1	-1.15752	none	O31644	manR	WT_t10/WT_t0
14	1	1	1.00725	none	O31645	manP	WT_t10/WT_t0
12	0.00656814	0.037455	-1.42233	none	O31646	manA	WT_t10/WT_t0
5	0.777898	1	-1.08504	none	O31650	yjdI	WT_t10/WT_t0
4	0.911476	1	-1.07137	none	O31654	sigI	WT_t10/WT_t0
6	0.00409861	0.0257043	-1.67865	down	O31655	rsgI	WT_t10/WT_t0
11	0.669269	1	-1.12164	none	O31656	ykrK	WT_t10/WT_t0
7	0.906876	1	1.06452	none	O31657	htpX	WT_t10/WT_t0
10	0.000426	0.00374105	-1.62988	down	O31661	kinE	WT_t10/WT_t0
18	0.999996	1	-1.02065	none	O31662	mtnA	WT_t10/WT_t0
22	0.223403	0.538679	-1.1711	none	O31663	mtnK	WT_t10/WT_t0
10	0.996216	1	1.03721	none	O31664	mtnU	WT_t10/WT_t0
10	0.923984	1	-1.08007	none	O31665	mtnE	WT_t10/WT_t0
11	0.978288	1	1.05867	none	O31666	mtnW	WT_t10/WT_t0
7	0.372418	0.748435	-1.18082	none	O31667	mtnX	WT_t10/WT_t0
10	0.865965	1	1.08458	none	O31668	mtnB	WT_t10/WT_t0
12	0.0532743	0.187501	-1.27419	none	O31669	mtnD	WT_t10/WT_t0
8	0.846116	1	-1.15587	none	O31671	kinD	WT_t10/WT_t0
6	0.927333	1	-1.06241	none	O31672	mhqR	WT_t10/WT_t0
39	2.1e-68	2.84e-65	269.655	up	O31673	clpE	WT_t10/WT_t0
8	0.416901	0.807223	-1.19071	none	O31675	queC	WT_t10/WT_t0
4	0.821489	1	-1.125	none	O31676	queD	WT_t10/WT_t0
9	0.59475	1	-1.16045	none	O31677	queE	WT_t10/WT_t0
3	0.997023	1	-1.0066	none	O31678	queF	WT_t10/WT_t0
2	0.263764	0.605739	1.33898	none	O31683	ykvR	WT_t10/WT_t0
3	0.927484	1	1.03888	none	O31684	ykvS	WT_t10/WT_t0
10	0.797744	1	1.11098	none	O31688	pfeT	WT_t10/WT_t0
21	0.938913	1	1.09297	none	O31689	papB	WT_t10/WT_t0
2	0.931268	1	1.39561	none	O31690	ykvZ	WT_t10/WT_t0
10	0.129164	0.364896	-1.25964	none	O31691	glcT	WT_t10/WT_t0
4	0.00127893	0.00949712	-3.91686	down	O31696	ykuH	WT_t10/WT_t0
4	0.0633216	0.213149	1.44305	none	O31698	darB	WT_t10/WT_t0
2	0.966951	1	1.41319	none	O31699	ahpT	WT_t10/WT_t0
9	0.905241	1	1.07696	none	O31702	moeB	WT_t10/WT_t0
17	0.999999	1	-1.01607	none	O31703	moeA	WT_t10/WT_t0
4	0.997702	1	-1.01101	none	O31704	mobB	WT_t10/WT_t0
8	0.760506	1	1.09685	none	O31705	moaE	WT_t10/WT_t0
2	0.729135	1	-1.10031	none	O31709	yknW	WT_t10/WT_t0
18	0.867431	1	-1.10204	none	O31710	yknX	WT_t10/WT_t0
6	0.0322467	0.125595	-1.45308	none	O31711	yknY	WT_t10/WT_t0
3	0.0151684	0.0719117	-1.78431	none	O31712	yknZ	WT_t10/WT_t0
7	0.374314	0.751129	-1.21348	none	O31713	fruR	WT_t10/WT_t0
6	0.964556	1	-1.05021	none	O31714	fruK	WT_t10/WT_t0
33	2.15e-05	0.000284	-1.37706	none	O31716	ykpA	WT_t10/WT_t0
7	0.356855	0.728163	-1.1622	none	O31717	panG	WT_t10/WT_t0
3	0.936086	1	1.04251	none	O31718	rpoY	WT_t10/WT_t0
3	4.21e-06	6.78e-05	11.2733	up	O31719	ykzI	WT_t10/WT_t0
3	0.937661	1	-1.0475	none	O31720	ykzC	WT_t10/WT_t0
11	0.0673261	0.223566	-1.25879	none	O31723	ylmA	WT_t10/WT_t0
9	0.0212886	0.0909055	1.4321	none	O31724	ylmB	WT_t10/WT_t0
6	0.00533063	0.0318073	-1.58833	down	O31726	ylmD	WT_t10/WT_t0
5	0.696724	1	-1.10657	none	O31727	ylmE	WT_t10/WT_t0
8	1	1	1.00153	none	O31728	sepF	WT_t10/WT_t0
3	0.926188	1	-1.0735	none	O31737	sivC	WT_t10/WT_t0
3	0.639936	1	-1.10789	none	O31738	khpA	WT_t10/WT_t0
2	0.0580766	0.198962	1.99119	none	O31739	ylqD	WT_t10/WT_t0
10	0.998077	1	-1.03261	none	O31740	rimM	WT_t10/WT_t0
5	0.1252	0.356571	-1.34486	none	O31741	trmD	WT_t10/WT_t0
12	0.676219	1	-1.12575	none	O31742	rplS	WT_t10/WT_t0
12	0.999987	1	1.01397	none	O31743	rbgA	WT_t10/WT_t0
6	0.000403	0.00356043	-2.08162	down	O31744	rnhB	WT_t10/WT_t0
20	1.18e-09	4.27e-08	-1.96479	down	O31745	ylqG	WT_t10/WT_t0
11	0.632639	1	-1.1157	none	O31749	pyrH	WT_t10/WT_t0
7	0.297074	0.652309	-1.19661	none	O31751	uppS	WT_t10/WT_t0
23	0.790154	1	-1.11288	none	O31753	ispC	WT_t10/WT_t0
11	0.412149	0.799741	-1.16293	none	O31754	rasP	WT_t10/WT_t0
29	1	1	-1.02657	none	O31755	proS	WT_t10/WT_t0
28	0.21558	0.526984	-1.18012	none	O31760	rnjB	WT_t10/WT_t0
5	0.863687	1	1.06976	none	O31761	ymfC	WT_t10/WT_t0
18	0.621385	1	1.15611	none	O31764	ymfF	WT_t10/WT_t0
23	0.999176	1	1.04901	none	O31766	ymfH	WT_t10/WT_t0
3	0.318218	0.679956	-1.1987	none	O31767	ymfI	WT_t10/WT_t0
8	0.987863	1	-1.03943	none	O31771	rodZ	WT_t10/WT_t0
10	0.00428901	0.026529	-1.49314	none	O31773	pbpX	WT_t10/WT_t0
21	0.999989	1	-1.04642	none	O31774	rny	WT_t10/WT_t0
14	0.9402	1	-1.07504	none	O31775	ymdB	WT_t10/WT_t0
3	0.0229248	0.0966705	2.34352	none	O31776	tdh	WT_t10/WT_t0
12	0.00136789	0.0100747	1.82447	up	O31777	kbl	WT_t10/WT_t0
19	0.0611804	0.206455	-1.26963	none	O31778	ymcB	WT_t10/WT_t0
3	0.0270279	0.110025	-1.96174	none	O31779	ricA	WT_t10/WT_t0
49	1.73e-09	6.09e-08	-1.57588	down	O31782	pksN	WT_t10/WT_t0
36	2.27e-08	6.07e-07	-1.53725	down	O31784	pksR	WT_t10/WT_t0
15	0.0586275	0.200341	-1.2632	none	O31785	pksS	WT_t10/WT_t0
4	5.29e-06	8.31e-05	4.20829	up	O31786	ymzB	WT_t10/WT_t0
5	0.322032	0.685275	1.22155	none	O31787	ymaE	WT_t10/WT_t0
4	0.404545	0.792956	-1.18406	none	O31789	pghC	WT_t10/WT_t0
5	0.91124	1	-1.05242	none	O31790	ymaD	WT_t10/WT_t0
9	0.0620775	0.209221	-1.27088	none	O31795	miaA	WT_t10/WT_t0
7	0.369635	0.746846	-1.1951	none	O31796	hfq	WT_t10/WT_t0
6	0.937214	1	-1.08709	none	O31801	yncF	WT_t10/WT_t0
5	0.000398	0.0035315	2.49296	up	O31803	yncM	WT_t10/WT_t0
2	0.780187	1	-1.38637	none	O31804	tatAC	WT_t10/WT_t0
8	0.977343	1	-1.04518	none	O31806	yndB	WT_t10/WT_t0
3	0.139405	0.386285	1.31712	none	O31807	ynzB	WT_t10/WT_t0
3	0.163206	0.429968	1.31972	none	O31813	yndJ	WT_t10/WT_t0
4	0.659604	1	-1.12922	none	O31817	fosB	WT_t10/WT_t0
2	0.675466	1	-1.10445	none	O31818	ynzC	WT_t10/WT_t0
5	4.33e-05	0.000532	-2.75912	down	O31820	yneN	WT_t10/WT_t0
3	0.12114	0.347234	-1.39163	none	O31823	uptA	WT_t10/WT_t0
18	9.82e-06	0.00014	-1.72682	down	O31827	ppsE	WT_t10/WT_t0
2	0.141269	0.390042	-1.45793	none	O31829	yoaF	WT_t10/WT_t0
4	0.974315	1	-1.03168	none	O31834	yozG	WT_t10/WT_t0
3	0.746364	1	-1.08481	none	O31838	yozI	WT_t10/WT_t0
3	0.738481	1	1.11094	none	O31844	czrA	WT_t10/WT_t0
4	0.100389	0.306957	-1.33746	none	O31847	yozO	WT_t10/WT_t0
14	0.10774	0.320728	-1.25107	none	O31849	yojO	WT_t10/WT_t0
8	0.706873	1	-1.11126	none	O31850	yojN	WT_t10/WT_t0
13	0.925185	1	1.08653	none	O31852	cwlS	WT_t10/WT_t0
13	0.0163397	0.0764122	1.30906	none	O31853	yojK	WT_t10/WT_t0
9	0.973994	1	-1.05595	none	O31856	rsbRC	WT_t10/WT_t0
5	0.651847	1	1.10618	none	O31857	bshB2	WT_t10/WT_t0
6	0.71665	1	1.11945	none	O31858	yojF	WT_t10/WT_t0
2	0.0941822	0.2931	1.44758	none	O31864	yozE	WT_t10/WT_t0
4	0.419208	0.808215	-1.63086	none	O31875	nrdEB	WT_t10/WT_t0
2	0.150876	0.407412	-1.61643	none	O31882	yosG	WT_t10/WT_t0
3	0.00527292	0.0315326	3.09305	up	O31896	yorR	WT_t10/WT_t0
2	0.0173473	0.0794742	2.5379	none	O31897	yorQ	WT_t10/WT_t0
7	0.00237583	0.0162991	-1.51783	down	O31907	yorG	WT_t10/WT_t0
9	0.000112	0.00118258	-2.12138	down	O31908	yorF	WT_t10/WT_t0
3	0.000724	0.00591967	-2.5981	down	O31910	yorC	WT_t10/WT_t0
7	0.0395821	0.147167	-1.52699	none	O31911	yorB	WT_t10/WT_t0
4	0.898355	1	-1.0774	none	O31916	yoqW	WT_t10/WT_t0
7	0.993346	1	-1.0316	none	O31927	aimR	WT_t10/WT_t0
4	0.00954613	0.0496489	-1.61946	down	O31928	yopJ	WT_t10/WT_t0
4	0.780368	1	-1.08785	none	O31929	yopI	WT_t10/WT_t0
6	1.37e-05	0.000191	-2.50381	down	O31930	yopH	WT_t10/WT_t0
2	0.75891	1	1.0793	none	O31932	yopF	WT_t10/WT_t0
10	0.99998	1	-1.01236	none	O31935	yopC	WT_t10/WT_t0
8	0.0151911	0.0719117	-1.47159	none	O31937	yopA	WT_t10/WT_t0
3	0.319251	0.681623	-1.19111	none	O31942	yonS	WT_t10/WT_t0
2	0.357212	0.728163	1.28777	none	O31949	yonI	WT_t10/WT_t0
6	0.00321067	0.0209624	-1.73289	down	O31955	yonC	WT_t10/WT_t0
7	0.00137217	0.0100787	-1.98446	down	O31956	yonB	WT_t10/WT_t0
4	0.517255	0.928998	1.23915	none	O31973	yomL	WT_t10/WT_t0
4	0.633003	1	1.16552	none	O31974	yomK	WT_t10/WT_t0
11	0.660002	1	-1.17452	none	O31986	sunS	WT_t10/WT_t0
7	0.0635361	0.213339	-1.30188	none	O31989	sunI	WT_t10/WT_t0
8	0.983047	1	1.05137	none	O31995	yokL	WT_t10/WT_t0
3	0.00470712	0.0287858	-2.09139	down	O31996	yokK	WT_t10/WT_t0
4	0.98761	1	-1.01997	none	O31997	yokJ	WT_t10/WT_t0
6	0.663972	1	-1.15118	none	O31998	yokI	WT_t10/WT_t0
2	0.2048	0.507867	-1.6179	none	O31999	yokH	WT_t10/WT_t0
9	2.57e-06	4.29e-05	-2.08348	down	O32000	yokG	WT_t10/WT_t0
11	9.15e-07	1.65e-05	-2.09868	down	O32001	yokF	WT_t10/WT_t0
5	0.116851	0.339258	-1.28665	none	O32002	yokE	WT_t10/WT_t0
4	0.974464	1	-1.11327	none	O32003	yokD	WT_t10/WT_t0
4	0.982546	1	1.02727	none	O32005	yokB	WT_t10/WT_t0
18	4.09e-06	6.62e-05	-1.60351	down	O32006	sprA	WT_t10/WT_t0
6	0.454226	0.85156	-1.16359	none	O32022	sweD	WT_t10/WT_t0
6	0.430358	0.82093	-1.18018	none	O32023	sweC	WT_t10/WT_t0
7	0.595084	1	-1.1214	none	O32028	mtnN	WT_t10/WT_t0
8	0.000473	0.00412738	-1.78497	down	O32029	yrrT	WT_t10/WT_t0
9	0.788345	1	-1.12349	none	O32030	yrzA	WT_t10/WT_t0
7	0.587626	0.994726	-1.17263	none	O32031	yrrS	WT_t10/WT_t0
11	0.998332	1	-1.03227	none	O32033	udk	WT_t10/WT_t0
8	0.996031	1	-1.03156	none	O32034	yrrO	WT_t10/WT_t0
11	0.999969	1	-1.01478	none	O32035	yrrN	WT_t10/WT_t0
8	0.998903	1	-1.02235	none	O32036	trmR	WT_t10/WT_t0
12	0.558161	0.964647	-1.13606	none	O32037	yrvM	WT_t10/WT_t0
29	0.980988	1	-1.0776	none	O32038	aspS	WT_t10/WT_t0
25	0.999939	1	1.03963	none	O32039	hisS	WT_t10/WT_t0
20	7.02e-05	0.000798	-1.50514	down	O32041	yrvJ	WT_t10/WT_t0
29	1.05e-11	5.35e-10	-1.90938	down	O32044	recJ	WT_t10/WT_t0
18	0.29789	0.652418	-1.16455	none	O32047	secDF	WT_t10/WT_t0
5	0.0975705	0.301065	-1.30964	none	O32049	comN	WT_t10/WT_t0
5	0.925249	1	-1.05066	none	O32052	yrbF	WT_t10/WT_t0
9	0.539996	0.948413	-1.16495	none	O32053	tgt	WT_t10/WT_t0
15	0.99872	1	-1.03795	none	O32054	queA	WT_t10/WT_t0
13	2.52e-05	0.000331	-1.77166	down	O32055	ruvB	WT_t10/WT_t0
6	2.76e-09	9.21e-08	8.6189	up	O32057	yrzF	WT_t10/WT_t0
3	0.0114265	0.0574084	1.82719	none	O32065	ytzB	WT_t10/WT_t0
3	6.59e-05	0.000764	3.65533	up	O32067	ytzE	WT_t10/WT_t0
8	0.000128	0.00132609	-1.83573	down	O32068	ytzG	WT_t10/WT_t0
5	0.95195	1	1.0463	none	O32072	ytwF	WT_t10/WT_t0
5	0.930381	1	1.05019	none	O32075	yuaI	WT_t10/WT_t0
27	0.999593	1	-1.05282	none	O32076	floT	WT_t10/WT_t0
13	0.979613	1	-1.06072	none	O32078	bstB	WT_t10/WT_t0
3	0.360023	0.732789	1.19645	none	O32079	yuaD	WT_t10/WT_t0
2	0.0432531	0.157565	-1.6469	none	O32082	yubF	WT_t10/WT_t0
4	7.77e-06	0.000116	-5.55996	down	O32083	lytG	WT_t10/WT_t0
8	0.982171	1	1.04997	none	O32086	yubA	WT_t10/WT_t0
2	0.000775	0.0062909	24.2837	up	O32087	yuzA	WT_t10/WT_t0
27	1	1	-1.01675	none	O32090	pncB	WT_t10/WT_t0
5	0.736012	1	1.09353	none	O32091	pncA	WT_t10/WT_t0
2	0.835349	1	1.1819	none	O32092	yueI	WT_t10/WT_t0
6	0.894269	1	-1.06448	none	O32093	yueH	WT_t10/WT_t0
3	0.999769	1	1.00139	none	O32095	yueF	WT_t10/WT_t0
7	1.02e-05	0.000144	2.54291	up	O32098	yueE	WT_t10/WT_t0
12	0.976923	1	1.05873	none	O32099	yueD	WT_t10/WT_t0
27	6.41e-07	1.23e-05	-1.65806	down	O32101	yueB	WT_t10/WT_t0
7	6.51e-06	9.94e-05	-2.48146	down	O32102	besA	WT_t10/WT_t0
3	0.986226	1	-1.01725	none	O32103	yuiH	WT_t10/WT_t0
3	0.355344	0.726548	-1.19701	none	O32105	yuiF	WT_t10/WT_t0
17	0.864602	1	1.09562	none	O32106	yuiE	WT_t10/WT_t0
2	0.00910895	0.0478087	3.2667	up	O32107	yuiD	WT_t10/WT_t0
4	0.999758	1	-1.00634	none	O32113	sufA	WT_t10/WT_t0
5	0.901645	1	-1.05769	none	O32114	dapF	WT_t10/WT_t0
2	0.237028	0.560532	-1.2945	none	O32115	yutK	WT_t10/WT_t0
12	0.659981	1	-1.12498	none	O32117	yutJ	WT_t10/WT_t0
5	0.160694	0.425945	1.31653	none	O32118	yuzD	WT_t10/WT_t0
3	0.35462	0.725615	1.18384	none	O32119	nfu	WT_t10/WT_t0
6	0.827662	1	-1.07681	none	O32125	yutF	WT_t10/WT_t0
8	0.910499	1	-1.07561	none	O32126	yutE	WT_t10/WT_t0
3	0.149612	0.405361	-1.32734	none	O32127	yutD	WT_t10/WT_t0
16	0.0187483	0.083625	-1.29029	none	O32129	lipA	WT_t10/WT_t0
13	0.354024	0.724945	-1.18259	none	O32133	yunD	WT_t10/WT_t0
8	0.999981	1	-1.00912	none	O32135	yunF	WT_t10/WT_t0
2	0.273777	0.618481	-1.26668	none	O32136	yunG	WT_t10/WT_t0
13	0.900129	1	1.09728	none	O32138	pucR	WT_t10/WT_t0
6	0.99987	1	-1.00743	none	O32148	pucG	WT_t10/WT_t0
2	0.00522148	0.0313637	-3.42774	down	O32149	pucF	WT_t10/WT_t0
7	3.57e-07	7.32e-06	2.99262	up	O32151	frlP	WT_t10/WT_t0
7	0.998765	1	1.01837	none	O32152	frlR	WT_t10/WT_t0
6	0.0159668	0.0750576	1.5345	none	O32153	frlD	WT_t10/WT_t0
4	0.28595	0.639173	-1.22689	none	O32154	frlM	WT_t10/WT_t0
2	0.781311	1	1.09033	none	O32155	frlN	WT_t10/WT_t0
14	1.02e-12	5.77e-11	2.9883	up	O32156	frlO	WT_t10/WT_t0
8	0.101102	0.308093	1.27844	none	O32157	frlB	WT_t10/WT_t0
5	3.02e-05	0.000386	-2.4651	down	O32158	yurQ	WT_t10/WT_t0
12	0.596136	1	1.15468	none	O32159	yurR	WT_t10/WT_t0
4	0.187633	0.477113	1.26242	none	O32161	glxB	WT_t10/WT_t0
22	0.726105	1	1.11195	none	O32162	sufB	WT_t10/WT_t0
6	0.914134	1	-1.05928	none	O32163	sufU	WT_t10/WT_t0
16	1	1	-1.00038	none	O32164	sufS	WT_t10/WT_t0
27	0.999718	1	1.05162	none	O32165	sufD	WT_t10/WT_t0
21	0.995834	1	1.0543	none	O32167	metQ	WT_t10/WT_t0
19	0.970492	1	-1.08358	none	O32169	metN	WT_t10/WT_t0
4	0.67706	1	-1.14093	none	O32172	yusF	WT_t10/WT_t0
4	0.2286	0.54682	1.23825	none	O32174	gcvH	WT_t10/WT_t0
9	0.982992	1	1.05834	none	O32175	yusI	WT_t10/WT_t0
18	0.98497	1	1.07136	none	O32176	fadE	WT_t10/WT_t0
3	0.118363	0.342909	-1.4157	none	O32177	fadA	WT_t10/WT_t0
17	0.915892	1	1.09062	none	O32178	fadN	WT_t10/WT_t0
8	0.972149	1	-1.04982	none	O32181	mdtR	WT_t10/WT_t0
4	0.994532	1	-1.01651	none	O32182	mdtP	WT_t10/WT_t0
4	0.964133	1	-1.06857	none	O32187	yusU	WT_t10/WT_t0
5	0.000134	0.00137675	-2.26447	down	O32188	yusV	WT_t10/WT_t0
9	0.0280057	0.112389	1.34241	none	O32192	cssR	WT_t10/WT_t0
11	0.0135476	0.0663393	1.44132	none	O32193	cssS	WT_t10/WT_t0
5	0.0574626	0.197359	-1.39277	none	O32197	liaR	WT_t10/WT_t0
7	0.950322	1	-1.06031	none	O32198	liaS	WT_t10/WT_t0
11	0.843228	1	-1.09798	none	O32201	liaH	WT_t10/WT_t0
6	9.25e-05	0.00100461	-2.66923	down	O32206	yvgJ	WT_t10/WT_t0
4	0.999881	1	-1.00545	none	O32207	yvgK	WT_t10/WT_t0
12	0.987054	1	-1.05391	none	O32208	yvgL	WT_t10/WT_t0
18	0.00656708	0.037455	1.32457	none	O32210	yvgN	WT_t10/WT_t0
17	0.790939	1	1.11136	none	O32212	nhaK	WT_t10/WT_t0
33	0.807433	1	-1.11155	none	O32213	cysI	WT_t10/WT_t0
23	0.232476	0.553642	-1.18544	none	O32214	cysJ	WT_t10/WT_t0
19	0.602053	1	-1.12471	none	O32215	helD	WT_t10/WT_t0
12	0.420837	0.810422	-1.15348	none	O32218	bdbD	WT_t10/WT_t0
18	1.27e-18	1.57e-16	4.46227	up	O32219	cadA	WT_t10/WT_t0
11	0.215397	0.526984	1.23203	none	O32220	copA	WT_t10/WT_t0
3	0.0561544	0.194846	1.50372	none	O32221	copZ	WT_t10/WT_t0
4	0.950704	1	-1.04983	none	O32222	csoR	WT_t10/WT_t0
21	1.38e-07	3.09e-06	1.69145	up	O32223	iolW	WT_t10/WT_t0
13	8.99e-07	1.63e-05	1.9191	up	O32224	azoR2	WT_t10/WT_t0
3	0.316106	0.676512	1.21109	none	O32228	yvaF	WT_t10/WT_t0
10	1.28e-08	3.73e-07	2.70943	up	O32229	yvaG	WT_t10/WT_t0
4	0.431633	0.821623	1.16327	none	O32230	smpB	WT_t10/WT_t0
27	0.0320925	0.125388	1.26185	none	O32231	rnr	WT_t10/WT_t0
13	0.999987	1	-1.015	none	O32232	yvaK	WT_t10/WT_t0
3	0.922559	1	1.04401	none	O32236	rghR	WT_t10/WT_t0
4	0.340682	0.709447	1.30263	none	O32237	yvaO	WT_t10/WT_t0
9	0.80827	1	1.09712	none	O32238	catR	WT_t10/WT_t0
11	0.796109	1	-1.09697	none	O32239	yvaQ	WT_t10/WT_t0
9	0.999518	1	-1.01958	none	O32243	opuCC	WT_t10/WT_t0
9	0.154675	0.414768	-1.23984	none	O32245	yvbH	WT_t10/WT_t0
29	0.0937627	0.292984	-1.20855	none	O32247	yvbJ	WT_t10/WT_t0
3	0.981763	1	1.01811	none	O32248	yvbK	WT_t10/WT_t0
16	0.989246	1	-1.06005	none	O32253	cggR	WT_t10/WT_t0
7	0.0105932	0.0539236	-1.54216	none	O32254	yvbT	WT_t10/WT_t0
2	0.37856	0.757401	-1.31005	none	O32257	yvbW	WT_t10/WT_t0
5	0.377449	0.756296	-1.30693	none	O32258	yvbX	WT_t10/WT_t0
12	0.977063	1	-1.05647	none	O32259	lutC	WT_t10/WT_t0
2	0.215245	0.526984	-1.3335	none	O32263	yvdC	WT_t10/WT_t0
15	0.981156	1	1.05859	none	O32264	yvcT	WT_t10/WT_t0
3	0.056621	0.195712	1.63006	none	O32267	tuaH	WT_t10/WT_t0
4	0.01275	0.0630042	2.04741	none	O32271	tuaD	WT_t10/WT_t0
2	0.996416	1	1.00308	none	O32280	ywzC	WT_t10/WT_t0
2	0.000337	0.00306431	8.99222	up	O32283	yxzF	WT_t10/WT_t0
18	1.09e-23	2.28e-21	13.2971	up	O32291	yxnA	WT_t10/WT_t0
4	0.998166	1	1.00941	none	O32293	yycN	WT_t10/WT_t0
10	0.190431	0.481812	1.2167	none	O32294	rapG	WT_t10/WT_t0
8	0.54872	0.958056	-1.15394	none	O32436	med	WT_t10/WT_t0
11	0.999525	1	-1.02454	none	O34303	bsuRC	WT_t10/WT_t0
11	0.0372882	0.140376	1.27817	none	O34305	ytoQ	WT_t10/WT_t0
4	4.27e-07	8.55e-06	14.5078	up	O34306	yflH	WT_t10/WT_t0
5	0.473589	0.878369	1.17582	none	O34308	ytkK	WT_t10/WT_t0
29	1.33e-12	7.33e-11	-1.90686	down	O34309	pps	WT_t10/WT_t0
5	0.0231275	0.0973733	-1.54077	none	O34311	dgcW	WT_t10/WT_t0
31	0.999459	1	-1.07774	none	O34313	yfkN	WT_t10/WT_t0
2	0.366441	0.742496	1.25019	none	O34318	rfaB	WT_t10/WT_t0
11	1.18e-10	5.2e-09	-4.32889	down	O34320	fadG	WT_t10/WT_t0
12	0.000353	0.00319202	-1.58311	down	O34325	dgcP	WT_t10/WT_t0
9	0.179376	0.461766	-1.23348	none	O34327	rapJ	WT_t10/WT_t0
7	0.95479	1	1.05096	none	O34328	gmk	WT_t10/WT_t0
16	0.00110204	0.00843856	-1.4451	none	O34330	yobL	WT_t10/WT_t0
7	0.339433	0.707938	-1.21027	none	O34331	ylbH	WT_t10/WT_t0
15	0.433165	0.82338	1.16901	none	O34334	bstD	WT_t10/WT_t0
6	0.00314897	0.0207601	1.75766	up	O34335	melE	WT_t10/WT_t0
5	0.172317	0.449485	-1.27481	none	O34336	yopP	WT_t10/WT_t0
6	0.640094	1	-1.1248	none	O34338	mntB	WT_t10/WT_t0
17	0.998883	1	1.0404	none	O34340	fabF	WT_t10/WT_t0
5	0.296755	0.652179	1.23141	none	O34341	yebC	WT_t10/WT_t0
23	1.55e-05	0.00021	1.49796	none	O34347	argG	WT_t10/WT_t0
11	0.486087	0.891985	-1.1424	none	O34348	fecC	WT_t10/WT_t0
5	0.0273547	0.110688	1.47546	none	O34352	yeeC	WT_t10/WT_t0
11	0.556061	0.962249	-1.13754	none	O34353	ydjN	WT_t10/WT_t0
5	0.998372	1	-1.02232	none	O34354	uxaB	WT_t10/WT_t0
14	0.999974	1	-1.01926	none	O34355	ytcJ	WT_t10/WT_t0
5	0.0558783	0.194138	1.37605	none	O34357	ytpP	WT_t10/WT_t0
14	3.65e-11	1.73e-09	2.51082	up	O34358	htrA	WT_t10/WT_t0
3	0.368076	0.745251	-1.20753	none	O34360	cwlK	WT_t10/WT_t0
9	0.00442127	0.0271607	1.60734	up	O34362	thiW	WT_t10/WT_t0
18	4.48e-19	5.76e-17	4.35683	up	O34364	ycdG	WT_t10/WT_t0
5	0.671744	1	1.11877	none	O34365	ytmB	WT_t10/WT_t0
8	0.00116627	0.00880568	1.62246	up	O34374	yjiB	WT_t10/WT_t0
7	0.848967	1	-1.08067	none	O34375	minJ	WT_t10/WT_t0
3	0.215629	0.526984	-1.27593	none	O34377	yobM	WT_t10/WT_t0
3	0.0195557	0.0862301	1.6482	none	O34380	ybcI	WT_t10/WT_t0
2	0.198143	0.493623	1.41079	none	O34381	pksA	WT_t10/WT_t0
2	0.911295	1	1.07062	none	O34382	yvoD	WT_t10/WT_t0
6	0.0508533	0.180864	1.3454	none	O34384	yceE	WT_t10/WT_t0
14	0.717341	1	1.12276	none	O34385	mntA	WT_t10/WT_t0
22	1.54e-25	4.64e-23	6.84349	up	O34389	malS	WT_t10/WT_t0
12	4.11e-13	2.42e-11	-5.59713	down	O34391	xlyB	WT_t10/WT_t0
8	0.13775	0.383853	-1.26312	none	O34392	ytrE	WT_t10/WT_t0
13	0.962565	1	1.06808	none	O34394	yjjA	WT_t10/WT_t0
23	0.999956	1	-1.03478	none	O34399	gltB	WT_t10/WT_t0
5	0.0240283	0.100075	-1.52365	none	O34400	yfkA	WT_t10/WT_t0
10	0.999999	1	1.00623	none	O34403	mutM	WT_t10/WT_t0
10	0.924909	1	1.07606	none	O34411	hisJ	WT_t10/WT_t0
3	0.000794	0.00642672	-2.89538	down	O34412	ricF	WT_t10/WT_t0
2	0.000226	0.00217863	6.66826	up	O34418	yfkI	WT_t10/WT_t0
5	0.31147	0.669251	-1.22884	none	O34424	sppI	WT_t10/WT_t0
7	0.418284	0.807587	1.21917	none	O34425	gapB	WT_t10/WT_t0
3	0.372275	0.748435	-1.18236	none	O34428	yjlA	WT_t10/WT_t0
9	0.000565	0.00480646	-1.71366	down	O34434	ydjG	WT_t10/WT_t0
2	0.0862548	0.273326	-1.50886	none	O34436	pit	WT_t10/WT_t0
3	7.43e-06	0.000112	7.45885	up	O34437	yfkH	WT_t10/WT_t0
15	0.873531	1	1.0878	none	O34441	yloC	WT_t10/WT_t0
9	0.998648	1	1.0266	none	O34442	mgtE	WT_t10/WT_t0
11	0.846939	1	-1.09201	none	O34443	apt	WT_t10/WT_t0
6	0.451613	0.847715	-1.14998	none	O34445	ylbN	WT_t10/WT_t0
3	0.587484	0.994726	-1.23049	none	O34447	meeF	WT_t10/WT_t0
27	0.972121	1	1.08237	none	O34448	yopQ	WT_t10/WT_t0
15	0.993624	1	1.05786	none	O34450	nagA	WT_t10/WT_t0
5	0.992532	1	-1.0205	none	O34452	yrrB	WT_t10/WT_t0
11	0.349507	0.719481	-1.16298	none	O34453	nos	WT_t10/WT_t0
9	0.708436	1	-1.1159	none	O34454	ykaA	WT_t10/WT_t0
6	0.809326	1	1.08675	none	O34457	moaB	WT_t10/WT_t0
11	0.999473	1	-1.0244	none	O34459	hisZ	WT_t10/WT_t0
5	0.000185	0.00183803	2.53571	up	O34468	ylbP	WT_t10/WT_t0
22	0.996753	1	-1.05935	none	O34469	yeeB	WT_t10/WT_t0
12	7.54e-06	0.000113	-1.78065	down	O34470	ddcP	WT_t10/WT_t0
9	0.0321287	0.125388	-1.39266	none	O34471	ytlQ	WT_t10/WT_t0
2	0.483101	0.887711	1.19136	none	O34474	yoeA	WT_t10/WT_t0
10	0.986506	1	1.05151	none	O34475	hypO	WT_t10/WT_t0
8	0.751766	1	-1.10151	none	O34476	ytkP	WT_t10/WT_t0
13	0.000161	0.00161861	-1.585	down	O34478	yccF	WT_t10/WT_t0
21	0.999999	1	-1.04071	none	O34481	recD2	WT_t10/WT_t0
2	0.371554	0.748195	1.38911	none	O34482	ansZ	WT_t10/WT_t0
11	0.563869	0.970789	-1.13136	none	O34483	hprK	WT_t10/WT_t0
9	0.00135091	0.00997677	-1.52087	down	O34484	yflG	WT_t10/WT_t0
5	0.0176744	0.0805632	1.53849	none	O34493	ytmA	WT_t10/WT_t0
10	0.108494	0.321908	1.25571	none	O34496	ytpQ	WT_t10/WT_t0
6	0.000155	0.00156466	2.12087	up	O34497	ykgA	WT_t10/WT_t0
2	0.69492	1	-1.09584	none	O34498	yopT	WT_t10/WT_t0
17	0.564249	0.970824	1.13438	none	O34499	ykgB	WT_t10/WT_t0
8	0.0188732	0.083905	1.49264	none	O34504	yceB	WT_t10/WT_t0
25	0.994495	1	-1.06933	none	O34507	prkC	WT_t10/WT_t0
6	0.934611	1	1.15314	none	O34508	ykfB	WT_t10/WT_t0
16	7.02e-09	2.18e-07	-1.9819	down	O34512	yfmM	WT_t10/WT_t0
10	0.475386	0.879513	1.17961	none	O34513	tmcAL	WT_t10/WT_t0
11	0.00069	0.0056987	1.55207	up	O34514	menC	WT_t10/WT_t0
10	3.45e-14	2.39e-12	18.9747	up	O34516	yocB	WT_t10/WT_t0
15	0.954857	1	-1.07015	none	O34520	hisG	WT_t10/WT_t0
5	0.224023	0.538732	1.23332	none	O34521	nagP	WT_t10/WT_t0
9	0.990423	1	-1.03873	none	O34522	trmB	WT_t10/WT_t0
11	0.0943684	0.2931	-1.24736	none	O34525	sppA	WT_t10/WT_t0
39	1	1	1.00065	none	O34526	alaS	WT_t10/WT_t0
4	0.943693	1	-1.0455	none	O34527	cymR	WT_t10/WT_t0
13	0.296774	0.652179	-1.17447	none	O34528	rarA	WT_t10/WT_t0
18	0.998964	1	-1.04643	none	O34529	pfkA	WT_t10/WT_t0
10	0.94018	1	-1.0694	none	O34530	cpgA	WT_t10/WT_t0
5	0.0943314	0.2931	-1.30502	none	O34533	ytcD	WT_t10/WT_t0
4	0.15197	0.408983	1.36568	none	O34534	citT	WT_t10/WT_t0
5	0.0764002	0.249053	-1.36219	none	O34536	yfmK	WT_t10/WT_t0
14	0.628194	1	1.15663	none	O34538	ycdA	WT_t10/WT_t0
9	0.00975262	0.0502252	1.47572	none	O34539	yjiC	WT_t10/WT_t0
6	0.999999	1	-1.0012	none	O34542	yflK	WT_t10/WT_t0
11	1	1	1.06847	none	O34543	mhqE	WT_t10/WT_t0
5	0.302847	0.659094	-1.23364	none	O34551	ykoI	WT_t10/WT_t0
4	0.535233	0.943112	-1.14811	none	O34553	ytsP	WT_t10/WT_t0
7	0.967584	1	-1.04582	none	O34557	rpeA	WT_t10/WT_t0
13	0.633486	1	-1.12297	none	O34558	mrpR	WT_t10/WT_t0
3	0.601991	1	1.15168	none	O34563	glnH	WT_t10/WT_t0
5	0.00217118	0.0151255	1.79297	up	O34564	ahpA	WT_t10/WT_t0
7	7.56e-05	0.000845	-1.93077	down	O34565	hisH	WT_t10/WT_t0
5	0.00116586	0.00880568	1.98901	up	O34569	yoaA	WT_t10/WT_t0
4	0.15109	0.407581	-1.29904	none	O34570	ytlP	WT_t10/WT_t0
2	0.994426	1	-1.02396	none	O34572	thiX	WT_t10/WT_t0
7	0.968768	1	1.046	none	O34577	cysC	WT_t10/WT_t0
36	0.00390877	0.0246855	-1.2626	none	O34580	pcrA	WT_t10/WT_t0
16	0.999366	1	1.03896	none	O34586	ylbC	WT_t10/WT_t0
5	0.22385	0.538732	-1.21475	none	O34588	ykuJ	WT_t10/WT_t0
2	0.00962892	0.0498996	-2.30572	down	O34589	ykuP	WT_t10/WT_t0
5	0.0164809	0.0766801	-1.50855	none	O34592	ydjP	WT_t10/WT_t0
4	0.268327	0.612573	-1.23993	none	O34593	yjqA	WT_t10/WT_t0
2	0.384148	0.764618	1.18735	none	O34594	cccB	WT_t10/WT_t0
9	0.996383	1	-1.03396	none	O34595	thiI	WT_t10/WT_t0
3	0.522992	0.932427	1.15383	none	O34596	yobK	WT_t10/WT_t0
10	0.84584	1	1.09022	none	O34599	yrvO	WT_t10/WT_t0
10	0.999999	1	-1.00659	none	O34600	nrnA	WT_t10/WT_t0
6	0.97638	1	-1.03785	none	O34607	sdaAA	WT_t10/WT_t0
2	0.00631672	0.0364053	8.4091	up	O34612	yjlB	WT_t10/WT_t0
5	0.428964	0.819568	-1.19235	none	O34614	mnmM	WT_t10/WT_t0
10	0.000109	0.00115477	-1.6967	down	O34617	yloN	WT_t10/WT_t0
3	0.728164	1	-1.10195	none	O34618	alaP	WT_t10/WT_t0
2	0.295116	0.650122	-1.28711	none	O34619	lmrA	WT_t10/WT_t0
9	0.000692	0.0056987	-1.69218	down	O34621	ycdB	WT_t10/WT_t0
30	0.608462	1	-1.15507	none	O34623	dnaE	WT_t10/WT_t0
4	0.559109	0.965053	1.14638	none	O34624	yebE	WT_t10/WT_t0
2	0.286599	0.639173	1.25498	none	O34626	yfmB	WT_t10/WT_t0
9	0.17925	0.461766	-1.21062	none	O34627	ytvA	WT_t10/WT_t0
18	0.973606	1	-1.07301	none	O34628	yvlB	WT_t10/WT_t0
15	0.999998	1	-1.01593	none	O34629	yerH	WT_t10/WT_t0
5	0.0107766	0.0545492	-1.71482	none	O34631	yvrA	WT_t10/WT_t0
6	0.11897	0.343199	-1.26727	none	O34632	sirB	WT_t10/WT_t0
10	1	1	-1.00643	none	O34633	yjlC	WT_t10/WT_t0
6	0.135766	0.379892	-1.26453	none	O34634	yrrK	WT_t10/WT_t0
8	0.998087	1	-1.02425	none	O34635	sdaAB	WT_t10/WT_t0
8	0.39209	0.774195	-1.22217	none	O34638	ykoH	WT_t10/WT_t0
9	0.0267701	0.10947	-1.37983	none	O34640	yerI	WT_t10/WT_t0
8	0.00375603	0.0240013	-1.59102	down	O34641	ytrB	WT_t10/WT_t0
3	0.65573	1	-1.10958	none	O34643	yvkB	WT_t10/WT_t0
14	2.59e-09	8.75e-08	2.43795	up	O34645	melA	WT_t10/WT_t0
13	0.992892	1	-1.04844	none	O34651	hisD	WT_t10/WT_t0
3	0.720016	1	1.09492	none	O34658	ylbG	WT_t10/WT_t0
13	0.309353	0.667343	1.1798	none	O34659	cdaR	WT_t10/WT_t0
17	2.02e-19	2.88e-17	6.49463	up	O34660	dhaS	WT_t10/WT_t0
11	0.975462	1	-1.11173	none	O34661	panE	WT_t10/WT_t0
2	0.656782	1	-1.17013	none	O34664	yloS	WT_t10/WT_t0
19	0.782944	1	-1.10675	none	O34666	ctpA	WT_t10/WT_t0
8	0.0779955	0.252179	1.29114	none	O34667	luxS	WT_t10/WT_t0
8	1.19e-06	2.11e-05	-2.71569	down	O34669	yocH	WT_t10/WT_t0
2	0.876712	1	-1.09151	none	O34673	uxaA	WT_t10/WT_t0
3	0.228494	0.54682	-1.36076	none	O34674	murJ	WT_t10/WT_t0
3	0.511869	0.924025	-1.1537	none	O34678	ytbE	WT_t10/WT_t0
9	2.73e-05	0.000355	-2.08974	down	O34680	bsuMB	WT_t10/WT_t0
10	3.53e-13	2.17e-11	8.14092	up	O34681	forE1	WT_t10/WT_t0
5	0.568713	0.974783	-1.14195	none	O34683	hisB	WT_t10/WT_t0
21	5.58e-08	1.37e-06	1.7958	up	O34688	ybcC	WT_t10/WT_t0
10	0.00013	0.00133764	1.68113	up	O34689	mhqA	WT_t10/WT_t0
3	0.602705	1	1.16801	none	O34691	niaP	WT_t10/WT_t0
24	1	1	-1.00227	none	O34693	rqcH	WT_t10/WT_t0
2	0.986911	1	-1.0793	none	O34696	ytoA	WT_t10/WT_t0
4	0.933638	1	-1.04723	none	O34697	bceA	WT_t10/WT_t0
3	0.267634	0.611509	1.30109	none	O34700	yebG	WT_t10/WT_t0
4	0.9368	1	-1.05121	none	O34701	yoaU	WT_t10/WT_t0
18	0.122955	0.351318	-1.20499	none	O34703	yjoB	WT_t10/WT_t0
11	0.20847	0.515464	1.22093	none	O34705	ytpA	WT_t10/WT_t0
8	0.57033	0.976316	1.12971	none	O34707	ytpB	WT_t10/WT_t0
5	1.01e-06	1.81e-05	4.45629	up	O34708	yflA	WT_t10/WT_t0
5	0.0393369	0.146659	-1.43994	none	O34709	opcR	WT_t10/WT_t0
13	0.728341	1	-1.12421	none	O34714	oxdC	WT_t10/WT_t0
3	0.369809	0.746846	-1.23885	none	O34717	fadH	WT_t10/WT_t0
2	0.999962	1	-1.20901	none	O34718	iolT	WT_t10/WT_t0
31	4.89e-33	2.65e-30	4.87437	up	O34720	forC1	WT_t10/WT_t0
2	0.288365	0.641855	-1.28862	none	O34722	yfmG	WT_t10/WT_t0
5	0.0301035	0.118962	-1.5421	none	O34723	desR	WT_t10/WT_t0
5	0.911187	1	-1.05935	none	O34725	yjhA	WT_t10/WT_t0
17	1.36e-08	3.84e-07	-1.90529	down	O34727	hisF	WT_t10/WT_t0
6	0.99831	1	-1.05358	none	O34735	yvpB	WT_t10/WT_t0
2	0.0189583	0.0841449	-1.85892	none	O34737	ykuN	WT_t10/WT_t0
2	0.732335	1	1.14499	none	O34738	thiV	WT_t10/WT_t0
3	0.278639	0.627113	-1.27915	none	O34739	steT	WT_t10/WT_t0
8	0.13948	0.386285	1.26348	none	O34743	ylbA	WT_t10/WT_t0
11	4.54e-07	9.02e-06	-2.14881	down	O34744	ylnD	WT_t10/WT_t0
5	0.54903	0.958056	-1.13105	none	O34745	yodF	WT_t10/WT_t0
9	0.999053	1	-1.03706	none	O34746	fabHA	WT_t10/WT_t0
12	3.45e-07	7.12e-06	-2.05196	down	O34748	recQ	WT_t10/WT_t0
13	0.405869	0.793643	-1.17169	none	O34750	yfmL	WT_t10/WT_t0
18	0.996972	1	-1.04826	none	O34751	fakA	WT_t10/WT_t0
3	0.652799	1	-1.11348	none	O34752	lgt	WT_t10/WT_t0
2	0.963228	1	-1.04382	none	O34753	tagO	WT_t10/WT_t0
7	0.00495891	0.030189	-1.55321	down	O34756	yjkB	WT_t10/WT_t0
13	0.414647	0.80401	-1.16281	none	O34758	mltG	WT_t10/WT_t0
5	0.985983	1	-1.0278	none	O34760	ytnP	WT_t10/WT_t0
5	0.77625	1	-1.09464	none	O34762	ohrA	WT_t10/WT_t0
26	0.99416	1	-1.06637	none	O34764	sat	WT_t10/WT_t0
5	0.851548	1	1.08283	none	O34766	yopS	WT_t10/WT_t0
13	0.924584	1	-1.07361	none	O34768	fruC	WT_t10/WT_t0
8	0.715268	1	1.14432	none	O34769	pksB	WT_t10/WT_t0
5	0.145322	0.396772	-1.32304	none	O34772	ycdC	WT_t10/WT_t0
7	0.840191	1	-1.07691	none	O34774	yobJ	WT_t10/WT_t0
2	0.0101258	0.0517392	-2.33359	none	O34775	yosT	WT_t10/WT_t0
3	0.0305832	0.120681	1.83839	none	O34776	ykuK	WT_t10/WT_t0
6	0.439109	0.832319	1.18191	none	O34777	ohrR	WT_t10/WT_t0
9	0.780871	1	-1.10113	none	O34779	prpC	WT_t10/WT_t0
8	0.922948	1	1.0784	none	O34782	yvrD	WT_t10/WT_t0
41	6.41e-05	0.000747	-1.35486	none	O34784	yobI	WT_t10/WT_t0
15	0.622174	1	1.12518	none	O34788	bdhA	WT_t10/WT_t0
12	0.0202761	0.088113	-1.32226	none	O34789	ydjI	WT_t10/WT_t0
4	0.305633	0.662491	1.91171	none	O34790	pcrB	WT_t10/WT_t0
3	0.0743743	0.243039	-1.53577	none	O34795	ybcH	WT_t10/WT_t0
6	0.642854	1	1.16408	none	O34796	yvkC	WT_t10/WT_t0
2	0.96772	1	-1.02322	none	O34797	coaD	WT_t10/WT_t0
20	0.0374151	0.14063	1.26797	none	O34798	pdaC	WT_t10/WT_t0
4	0.99115	1	-1.00907	none	O34799	ytlR	WT_t10/WT_t0
2	0.196362	0.491451	1.34317	none	O34800	spoIISB	WT_t10/WT_t0
10	8.35e-05	0.000914	-1.85668	down	O34803	yeaA	WT_t10/WT_t0
10	2.55e-14	1.81e-12	-11.3517	down	O34805	yvrC	WT_t10/WT_t0
20	0.472314	0.877433	1.15146	none	O34809	yceG	WT_t10/WT_t0
16	2.13e-07	4.53e-06	1.82283	up	O34812	yfmJ	WT_t10/WT_t0
5	0.989539	1	-1.02366	none	O34813	ylnF	WT_t10/WT_t0
9	0.0776084	0.251228	-1.25494	none	O34814	ftsE	WT_t10/WT_t0
15	5.94e-10	2.32e-08	-2.24981	down	O34815	yoaD	WT_t10/WT_t0
7	0.970134	1	1.04595	none	O34817	nagR	WT_t10/WT_t0
4	0.00317278	0.0208156	2.07476	up	O34823	ybcF	WT_t10/WT_t0
18	1	1	1.01372	none	O34824	glmM	WT_t10/WT_t0
4	0.591081	0.999183	-1.25734	none	O34825	pksC	WT_t10/WT_t0
11	0.0406481	0.149689	-1.35056	none	O34827	ccpC	WT_t10/WT_t0
8	0.357065	0.728163	-1.20954	none	O34829	melR	WT_t10/WT_t0
28	0.867543	1	-1.11001	none	O34833	yceH	WT_t10/WT_t0
3	0.882479	1	1.05113	none	O34835	fapR	WT_t10/WT_t0
2	0.000605	0.00507795	4.72644	up	O34840	chaA	WT_t10/WT_t0
7	2.77e-06	4.57e-05	2.47252	up	O34841	iseA	WT_t10/WT_t0
10	0.000135	0.00138123	1.69843	up	O34842	mhqD	WT_t10/WT_t0
3	0.0988657	0.304108	1.348	none	O34844	yodB	WT_t10/WT_t0
2	0.912922	1	1.19041	none	O34846	cmoO	WT_t10/WT_t0
11	0.665147	1	-1.11229	none	O34847	accA	WT_t10/WT_t0
8	3.27e-11	1.58e-09	9.29341	up	O34849	yerD	WT_t10/WT_t0
3	0.20112	0.500118	-1.4646	none	O34851	ykfA	WT_t10/WT_t0
6	0.0722768	0.237959	1.35193	none	O34857	rok	WT_t10/WT_t0
18	0.000329	0.00301141	1.46578	none	O34858	argH	WT_t10/WT_t0
13	0.996995	1	-1.03951	none	O34860	rsbRB	WT_t10/WT_t0
14	0.00814418	0.0440274	-1.40213	none	O34861	yoaC	WT_t10/WT_t0
32	0.0455166	0.164261	1.24072	none	O34863	uvrA	WT_t10/WT_t0
2	0.410669	0.799164	1.17873	none	O34864	yoaB	WT_t10/WT_t0
10	0.793584	1	-1.10195	none	O34866	ldcB	WT_t10/WT_t0
2	0.00881572	0.0464501	-2.98723	down	O34867	ylqH	WT_t10/WT_t0
7	0.972283	1	1.05353	none	O34870	ykuE	WT_t10/WT_t0
7	0.765815	1	1.09665	none	O34872	ytiB	WT_t10/WT_t0
7	0.809903	1	-1.08695	none	O34874	nifZ	WT_t10/WT_t0
7	0.000886	0.00706462	-1.7698	down	O34876	ftsX	WT_t10/WT_t0
2	0.679913	1	1.2724	none	O34878	opuCB	WT_t10/WT_t0
12	0.0781291	0.252309	-1.28299	none	O34885	bsuRB	WT_t10/WT_t0
3	0.00386667	0.0244769	-1.95105	down	O34892	yobS	WT_t10/WT_t0
23	0.998208	1	-1.05624	none	O34894	ezrA	WT_t10/WT_t0
4	0.0166815	0.0770428	1.59597	none	O34897	ykuT	WT_t10/WT_t0
6	0.493394	0.899287	-1.15833	none	O34899	yvqK	WT_t10/WT_t0
6	0.0591217	0.200761	-1.35926	none	O34903	ykoG	WT_t10/WT_t0
2	0.103832	0.312885	-1.71148	none	O34904	yebD	WT_t10/WT_t0
2	0.196574	0.491526	-1.45273	none	O34908	ykoX	WT_t10/WT_t0
5	0.872571	1	1.09178	none	O34909	yerA	WT_t10/WT_t0
4	0.892325	1	1.09681	none	O34910	yobT	WT_t10/WT_t0
4	0.000818	0.00660208	3.95538	up	O34911	thiU	WT_t10/WT_t0
12	0.984363	1	-1.0508	none	O34912	hisI	WT_t10/WT_t0
12	0.545032	0.953602	-1.14371	none	O34916	ykuR	WT_t10/WT_t0
12	0.866478	1	-1.10308	none	O34921	ytoI	WT_t10/WT_t0
11	0.996273	1	-1.03633	none	O34924	ytoP	WT_t10/WT_t0
10	1	1	1.00085	none	O34925	deoD	WT_t10/WT_t0
10	0.999519	1	-1.02334	none	O34930	rapK	WT_t10/WT_t0
14	0.984134	1	1.05878	none	O34932	coaE	WT_t10/WT_t0
8	0.0263968	0.1086	1.36471	none	O34934	ytdI	WT_t10/WT_t0
13	0.000337	0.00306431	-1.60455	down	O34939	bsuMA	WT_t10/WT_t0
16	2.45e-19	3.32e-17	5.78995	up	O34940	yvrE	WT_t10/WT_t0
14	0.137729	0.383853	-1.24485	none	O34942	recG	WT_t10/WT_t0
7	0.657559	1	1.10755	none	O34943	ytpR	WT_t10/WT_t0
23	1	1	-1.01981	none	O34944	ytjP	WT_t10/WT_t0
4	0.145241	0.396772	-1.33082	none	O34946	znuC	WT_t10/WT_t0
9	0.990912	1	1.03767	none	O34948	ykwC	WT_t10/WT_t0
7	0.185048	0.472319	-1.30209	none	O34949	ykoM	WT_t10/WT_t0
4	0.682329	1	-1.22588	none	O34951	bceR	WT_t10/WT_t0
13	4.03e-05	0.0005	-1.72052	down	O34952	ltaS	WT_t10/WT_t0
5	8.66e-10	3.21e-08	31.5302	up	O34960	yjgB	WT_t10/WT_t0
19	0.999775	1	1.03518	none	O34962	ytsJ	WT_t10/WT_t0
11	0.812028	1	-1.09292	none	O34966	znuA	WT_t10/WT_t0
3	0.000201	0.00195953	2.96214	up	O34967	rpmEB	WT_t10/WT_t0
3	0.208597	0.515464	-1.31774	none	O34968	yerB	WT_t10/WT_t0
10	0.0150897	0.0718265	1.38436	none	O34969	yfjR	WT_t10/WT_t0
5	0.670663	1	1.11252	none	O34974	cmoJ	WT_t10/WT_t0
6	0.0543286	0.190359	-1.37598	none	O34977	ythP	WT_t10/WT_t0
5	0.0685759	0.227436	-1.43625	none	O34979	yvrO	WT_t10/WT_t0
12	0.994151	1	1.04382	none	O34981	ykuQ	WT_t10/WT_t0
17	0.311694	0.669251	-1.17545	none	O34989	yvrG	WT_t10/WT_t0
6	0.998842	1	-1.01504	none	O34990	ykkE	WT_t10/WT_t0
23	0.0569613	0.196279	-1.24331	none	O34992	opuCA	WT_t10/WT_t0
2	0.988479	1	1.00586	none	O34993	yvoF	WT_t10/WT_t0
9	0.979773	1	-1.04929	none	O34994	ccpN	WT_t10/WT_t0
47	1	1	1.00729	none	O34996	polA	WT_t10/WT_t0
8	0.000267	0.00253537	1.82827	up	O35000	nagB	WT_t10/WT_t0
6	7.06e-07	1.33e-05	-3.52552	down	O35004	ydjH	WT_t10/WT_t0
9	0.000396	0.00352909	-1.71448	down	O35005	ytrF	WT_t10/WT_t0
10	0.0495431	0.177136	-1.28293	none	O35006	hisA	WT_t10/WT_t0
5	0.00671001	0.0378011	-1.67819	down	O35007	yvrP	WT_t10/WT_t0
10	0.336024	0.703029	-1.2011	none	O35008	mnmL	WT_t10/WT_t0
4	0.298856	0.653449	1.25143	none	O35009	yoeC	WT_t10/WT_t0
5	0.523649	0.932427	1.16736	none	O35010	ykfC	WT_t10/WT_t0
5	0.895169	1	-1.06117	none	O35011	yloH	WT_t10/WT_t0
4	0.0184392	0.0825184	-1.64013	none	O35013	rppH	WT_t10/WT_t0
12	0.897064	1	1.09712	none	O35014	ykuI	WT_t10/WT_t0
3	0.222318	0.53702	1.35554	none	O35016	yfkJ	WT_t10/WT_t0
2	0.930785	1	1.04246	none	O35017	yogA	WT_t10/WT_t0
6	0.697526	1	1.16516	none	O35019	yfkK	WT_t10/WT_t0
14	0.985362	1	-1.05963	none	O35020	trmU	WT_t10/WT_t0
11	0.782981	1	-1.10044	none	O35022	azoR1	WT_t10/WT_t0
4	0.532818	0.941198	-1.19984	none	O35025	bsuRA	WT_t10/WT_t0
3	0.0109175	0.0551589	1.76787	none	O35031	yflL	WT_t10/WT_t0
18	0.961525	1	-1.07766	none	O35033	coaBC	WT_t10/WT_t0
5	0.0830894	0.264848	-1.33405	none	O35038	ascR	WT_t10/WT_t0
4	0.991225	1	1.03658	none	O35043	yfkC	WT_t10/WT_t0
4	0.968077	1	-1.03824	none	O35044	bceS	WT_t10/WT_t0
5	0.47774	0.880951	-1.1576	none	O35046	yocD	WT_t10/WT_t0
27	0.999981	1	-1.0374	none	O54408	rel	WT_t10/WT_t0
5	0.98641	1	-1.03451	none	O68260	yoyC	WT_t10/WT_t0
16	0.0938676	0.292984	-1.24632	none	P00497	purF	WT_t10/WT_t0
17	5.88e-08	1.43e-06	2.28108	up	P00691	amyE	WT_t10/WT_t0
11	0.999854	1	1.02064	none	P02394	rplL	WT_t10/WT_t0
19	0.999462	1	1.03987	none	P02968	hag	WT_t10/WT_t0
5	1.53e-05	0.000209	-3.72115	down	P03947	trpD	WT_t10/WT_t0
14	4.47e-06	7.15e-05	-1.92672	down	P03963	trpE	WT_t10/WT_t0
9	0.463208	0.864674	-1.17369	none	P04948	thrB	WT_t10/WT_t0
8	0.943228	1	1.06245	none	P04969	rpsK	WT_t10/WT_t0
17	0.999999	1	1.01928	none	P04990	thrC	WT_t10/WT_t0
23	0.00221048	0.0153203	-1.4319	none	P05096	dnaG	WT_t10/WT_t0
2	0.249773	0.584006	-1.70308	none	P05306	sacP	WT_t10/WT_t0
22	1	1	-1.01478	none	P05645	leuB	WT_t10/WT_t0
21	0.925247	1	-1.09433	none	P05648	dnaA	WT_t10/WT_t0
17	0.999982	1	1.02345	none	P05649	dnaN	WT_t10/WT_t0
3	0.383959	0.764618	-1.21603	none	P05650	yaaA	WT_t10/WT_t0
17	0.988931	1	-1.05681	none	P05651	recF	WT_t10/WT_t0
31	0.00542811	0.0322465	-1.28453	none	P05652	gyrB	WT_t10/WT_t0
42	0.997156	1	-1.08289	none	P05653	gyrA	WT_t10/WT_t0
12	0.259459	0.598393	-1.19069	none	P05654	pyrB	WT_t10/WT_t0
5	0.957693	1	-1.04003	none	P05657	rpmA	WT_t10/WT_t0
15	0.431101	0.821623	-1.14758	none	P06224	sigA	WT_t10/WT_t0
3	0.998842	1	-1.00361	none	P06533	sinR	WT_t10/WT_t0
13	0.649161	1	-1.13613	none	P06534	spo0A	WT_t10/WT_t0
5	0.992849	1	-1.02535	none	P06535	spo0B	WT_t10/WT_t0
11	0.945997	1	-1.06479	none	P06567	dnaI	WT_t10/WT_t0
15	7.35e-12	3.82e-10	2.59672	up	P06574	sigB	WT_t10/WT_t0
12	0.952168	1	1.07543	none	P06628	spo0F	WT_t10/WT_t0
4	0.782655	1	-1.0843	none	P06629	ywjG	WT_t10/WT_t0
11	0.99603	1	1.03593	none	P07343	citG	WT_t10/WT_t0
3	0.00757438	0.0417827	-1.91584	down	P07372	spoIID	WT_t10/WT_t0
10	0.00350368	0.0225641	-1.54594	down	P07600	trpB	WT_t10/WT_t0
8	5.55e-05	0.000652	-2.2345	down	P07601	trpA	WT_t10/WT_t0
10	0.00600648	0.0349151	-1.524	down	P07819	sacA	WT_t10/WT_t0
12	0.000276	0.00259795	-1.65796	down	P07908	dnaB	WT_t10/WT_t0
4	0.542208	0.950447	-1.38039	none	P08064	sdhC	WT_t10/WT_t0
31	0.999983	1	1.04142	none	P08065	sdhA	WT_t10/WT_t0
8	0.398597	0.783	1.15943	none	P08066	sdhB	WT_t10/WT_t0
13	0.00352803	0.0226515	1.38717	none	P08164	nadE	WT_t10/WT_t0
17	0.00989182	0.0508319	-1.62024	none	P08495	lysC	WT_t10/WT_t0
18	0.535209	0.943112	-1.14591	none	P08750	dacA	WT_t10/WT_t0
10	0.999721	1	-1.01966	none	P08821	hbs	WT_t10/WT_t0
39	0.962881	1	-1.09534	none	P08838	ptsI	WT_t10/WT_t0
5	0.997532	1	1.0142	none	P08874	abrB	WT_t10/WT_t0
4	0.996895	1	1.1028	none	P08877	ptsH	WT_t10/WT_t0
21	0.999806	1	-1.03599	none	P09122	dnaX	WT_t10/WT_t0
21	0.965605	1	1.07439	none	P09124	gapA	WT_t10/WT_t0
49	0.935534	1	1.10518	none	P09339	citB	WT_t10/WT_t0
3	0.290614	0.644548	-1.22579	none	P0C8M5	slrA	WT_t10/WT_t0
22	0.99999	1	1.02912	none	P0CI73	glmS	WT_t10/WT_t0
7	0.90829	1	-1.07428	none	P0CI74	gpsB	WT_t10/WT_t0
16	0.999924	1	-1.03944	none	P0CI75	birA	WT_t10/WT_t0
4	0.685514	1	-1.10681	none	P0CI76	rtp	WT_t10/WT_t0
8	6.99e-07	1.32e-05	-2.43077	down	P0CI77	proH	WT_t10/WT_t0
6	0.998359	1	-1.02146	none	P0CI78	rplX	WT_t10/WT_t0
11	1	1	-1.00676	none	P0CI79	thyA	WT_t10/WT_t0
18	0.99999	1	-1.02575	none	P0CI80	xylA	WT_t10/WT_t0
3	0.845246	1	-1.07316	none	P10585	gntR	WT_t10/WT_t0
22	1	1	1.00331	none	P10725	alr	WT_t10/WT_t0
10	0.564946	0.971098	-1.13944	none	P10726	sigD	WT_t10/WT_t0
2	0.172783	0.449934	1.43215	none	P10727	spoIIAA	WT_t10/WT_t0
2	0.323597	0.686563	-1.39629	none	P10943	hutP	WT_t10/WT_t0
3	0.149667	0.405361	1.41544	none	P11018	ispA	WT_t10/WT_t0
6	0.000204	0.00198115	-2.35063	down	P11044	thyB	WT_t10/WT_t0
11	0.00183825	0.0131449	-1.70064	down	P11045	dfrA	WT_t10/WT_t0
4	0.939681	1	1.04242	none	P11065	scoC	WT_t10/WT_t0
2	0.463527	0.864674	-1.17951	none	P11469	ysmA	WT_t10/WT_t0
5	0.000734	0.00597524	-1.96278	down	P11742	ogt	WT_t10/WT_t0
7	0.876574	1	-1.07362	none	P11998	ribH	WT_t10/WT_t0
21	1.26e-07	2.86e-06	1.69231	up	P12011	gntK	WT_t10/WT_t0
15	0.997297	1	-1.04658	none	P12013	gntZ	WT_t10/WT_t0
23	0.801148	1	-1.10785	none	P12039	purD	WT_t10/WT_t0
10	2.93e-06	4.81e-05	-2.12227	down	P12040	purN	WT_t10/WT_t0
4	0.291529	0.645905	-1.19844	none	P12041	purQ	WT_t10/WT_t0
31	0.016812	0.0772514	-1.25066	none	P12042	purL	WT_t10/WT_t0
14	0.219992	0.533786	-1.20349	none	P12043	purM	WT_t10/WT_t0
7	0.975309	1	-1.043	none	P12044	purE	WT_t10/WT_t0
13	0.975556	1	-1.0668	none	P12045	purK	WT_t10/WT_t0
19	0.00250142	0.0168612	-1.37642	none	P12046	purC	WT_t10/WT_t0
34	0.815446	1	-1.12959	none	P12047	purB	WT_t10/WT_t0
45	0.974968	1	-1.09654	none	P12048	purH	WT_t10/WT_t0
6	0.265921	0.609049	-1.22204	none	P12049	purS	WT_t10/WT_t0
22	0.999975	1	1.03231	none	P12425	glnA	WT_t10/WT_t0
5	0.733103	1	-1.13076	none	P12464	rpoE	WT_t10/WT_t0
4	0.839679	1	-1.07155	none	P12669	nin	WT_t10/WT_t0
7	0.828062	1	1.10717	none	P12873	rpmC	WT_t10/WT_t0
5	0.999915	1	1.00403	none	P12874	rpsQ	WT_t10/WT_t0
5	0.998941	1	1.01012	none	P12875	rplN	WT_t10/WT_t0
14	0.999603	1	-1.02951	none	P12877	rplE	WT_t10/WT_t0
10	0.958224	1	-1.06625	none	P12879	rpsH	WT_t10/WT_t0
23	0.824563	1	-1.10425	none	P13242	pyrG	WT_t10/WT_t0
23	1	1	-1.01464	none	P13243	fbaA	WT_t10/WT_t0
45	0.550447	0.958672	-1.13645	none	P13267	polC	WT_t10/WT_t0
25	0.698823	1	-1.12089	none	P13484	tagE	WT_t10/WT_t0
34	0.35038	0.72021	-1.16124	none	P13485	tagF	WT_t10/WT_t0
9	0.792466	1	1.11036	none	P13714	ldh	WT_t10/WT_t0
13	1	1	-1.00129	none	P13792	phoP	WT_t10/WT_t0
19	0.00592006	0.0345614	-1.31952	none	P13799	degS	WT_t10/WT_t0
16	0.0844526	0.268244	-1.2358	none	P13800	degU	WT_t10/WT_t0
11	0.886311	1	-1.08325	none	P14192	gcaD	WT_t10/WT_t0
19	0.999963	1	-1.02772	none	P14193	prs	WT_t10/WT_t0
8	1.29e-09	4.59e-08	3.94187	up	P14194	ctc	WT_t10/WT_t0
8	0.19009	0.48155	-1.26876	none	P14203	pdeH	WT_t10/WT_t0
6	0.00186027	0.0131977	-1.66189	down	P14204	comA	WT_t10/WT_t0
2	0.790516	1	-1.11034	none	P14205	yuxO	WT_t10/WT_t0
9	1	1	-1.00456	none	P14577	rplP	WT_t10/WT_t0
15	1	1	1.01186	none	P14802	yoxD	WT_t10/WT_t0
9	0.00733337	0.0405997	1.41558	none	P14949	trxA	WT_t10/WT_t0
21	0.000921	0.0072761	-1.43784	none	P14951	uvrC	WT_t10/WT_t0
10	2.62e-06	4.34e-05	2.00944	up	P15874	grpE	WT_t10/WT_t0
27	0.739796	1	1.13414	none	P16263	odhB	WT_t10/WT_t0
12	0.875759	1	-1.0862	none	P16304	adk	WT_t10/WT_t0
4	0.989009	1	-1.02103	none	P16336	secY	WT_t10/WT_t0
18	6.03e-07	1.16e-05	1.857	up	P16396	epr	WT_t10/WT_t0
5	0.0207542	0.0900458	-1.50969	none	P16440	ribE	WT_t10/WT_t0
8	0.517116	0.928998	-1.16805	none	P16497	kinA	WT_t10/WT_t0
21	0.751881	1	1.12978	none	P16524	patA	WT_t10/WT_t0
13	0.999999	1	1.0104	none	P16616	hemC	WT_t10/WT_t0
6	0.999936	1	1.00569	none	P16618	hemA	WT_t10/WT_t0
4	0.982378	1	-1.03695	none	P16655	divIB	WT_t10/WT_t0
12	0.0551824	0.192052	-1.29467	none	P16971	recA	WT_t10/WT_t0
6	0.947719	1	1.0703	none	P17585	aadK	WT_t10/WT_t0
7	3.91e-08	9.97e-07	3.77214	up	P17616	ypuD	WT_t10/WT_t0
4	0.0362273	0.137531	-1.67127	none	P17617	ypuF	WT_t10/WT_t0
11	0.755983	1	-1.11657	none	P17618	ribD	WT_t10/WT_t0
16	0.579769	0.986525	-1.14586	none	P17620	ribA	WT_t10/WT_t0
6	0.0661449	0.219913	-1.35733	none	P17622	ribT	WT_t10/WT_t0
13	0.03605	0.137437	1.30016	none	P17631	dnaJ	WT_t10/WT_t0
12	0.217582	0.530621	-1.20437	none	P17731	hisC	WT_t10/WT_t0
46	8.71e-14	5.74e-12	1.63927	up	P17820	dnaK	WT_t10/WT_t0
27	1	1	-1.02037	none	P17865	ftsZ	WT_t10/WT_t0
10	2.57e-08	6.8e-07	2.56913	up	P17867	spoIVCA	WT_t10/WT_t0
8	0.805926	1	-1.09209	none	P17869	sigH	WT_t10/WT_t0
35	1	1	-1.00647	none	P17889	infB	WT_t10/WT_t0
3	0.344893	0.715461	-1.09798	none	P17893	ahrC	WT_t10/WT_t0
20	0.996464	1	1.06352	none	P17894	recN	WT_t10/WT_t0
6	6.94e-05	0.000794	2.08148	up	P17903	rsbV	WT_t10/WT_t0
9	1.36e-06	2.38e-05	2.10755	up	P17904	rsbW	WT_t10/WT_t0
6	0.154317	0.41422	-1.26866	none	P17906	rsbX	WT_t10/WT_t0
12	0.99501	1	-1.04107	none	P17921	pheS	WT_t10/WT_t0
46	0.999672	1	-1.06505	none	P17922	pheT	WT_t10/WT_t0
21	0.991371	1	1.06825	none	P18157	glpK	WT_t10/WT_t0
27	0.999741	1	-1.0475	none	P18158	glpD	WT_t10/WT_t0
32	0.00133129	0.00985887	1.31205	none	P18159	pgcA	WT_t10/WT_t0
28	3.39e-07	7.06e-06	1.60354	up	P18185	carB	WT_t10/WT_t0
11	7.74e-05	0.000858	1.93678	up	P18186	argF	WT_t10/WT_t0
32	1	1	-1.01906	none	P18255	thrS	WT_t10/WT_t0
16	1	1	-1.00607	none	P18256	thrZ	WT_t10/WT_t0
10	0.974162	1	-1.06343	none	P18579	murB	WT_t10/WT_t0
5	0.996498	1	-1.01568	none	P19079	cdd	WT_t10/WT_t0
5	0.99511	1	-1.01765	none	P19080	aroH	WT_t10/WT_t0
14	0.99999	1	1.02031	none	P19465	folE	WT_t10/WT_t0
5	0.552336	0.958873	1.12668	none	P19466	mtrB	WT_t10/WT_t0
20	1	1	-1.01694	none	P19582	hom	WT_t10/WT_t0
20	1	1	1.00995	none	P19669	ywjH	WT_t10/WT_t0
15	1	1	-1.00679	none	P19670	murAB	WT_t10/WT_t0
8	0.00775712	0.0425309	-1.49255	none	P19672	tlyA	WT_t10/WT_t0
12	0.999998	1	-1.01003	none	P19946	rplO	WT_t10/WT_t0
5	0.869321	1	-1.0646	none	P19947	rpmD	WT_t10/WT_t0
15	0.000999	0.00776639	-1.42541	none	P19994	map	WT_t10/WT_t0
19	0.512094	0.924025	-1.14191	none	P20166	ptsG	WT_t10/WT_t0
4	0.801134	1	-1.07772	none	P20277	rplQ	WT_t10/WT_t0
13	0.997422	1	1.04199	none	P20282	rpsM	WT_t10/WT_t0
20	0.999997	1	-1.02285	none	P20429	rpoA	WT_t10/WT_t0
2	0.512551	0.924233	-1.14984	none	P20458	infA	WT_t10/WT_t0
10	0.00880658	0.0464501	-1.4	none	P20668	gltC	WT_t10/WT_t0
23	0.294285	0.650122	-1.19939	none	P20691	aroE	WT_t10/WT_t0
13	0.798968	1	-1.0971	none	P20692	tyrA	WT_t10/WT_t0
17	0.0106791	0.0541676	-1.29884	none	P20964	obg	WT_t10/WT_t0
5	0.391081	0.774195	-1.22785	none	P21203	pheA	WT_t10/WT_t0
4	0.327436	0.690374	-1.30307	none	P21204	thrR	WT_t10/WT_t0
5	0.980291	1	1.03296	none	P21248	hemD	WT_t10/WT_t0
2	0.636915	1	1.16049	none	P21340	paiA	WT_t10/WT_t0
4	0.0450595	0.163047	1.55062	none	P21341	paiB	WT_t10/WT_t0
18	0.996074	1	-1.05203	none	P21458	spoIIIE	WT_t10/WT_t0
17	1	1	1.01219	none	P21464	rpsB	WT_t10/WT_t0
22	0.972912	1	-1.07445	none	P21465	rpsC	WT_t10/WT_t0
15	1	1	-1.00253	none	P21466	rpsD	WT_t10/WT_t0
11	0.940201	1	-1.06653	none	P21467	rpsE	WT_t10/WT_t0
10	0.991405	1	-1.04506	none	P21468	rpsF	WT_t10/WT_t0
15	1	1	-1.00124	none	P21469	rpsG	WT_t10/WT_t0
6	0.892566	1	1.07579	none	P21470	rpsI	WT_t10/WT_t0
5	0.999954	1	-1.00308	none	P21471	rpsJ	WT_t10/WT_t0
9	0.170204	0.444933	1.29226	none	P21472	rpsL	WT_t10/WT_t0
4	0.787832	1	-1.07956	none	P21473	rpsO	WT_t10/WT_t0
8	0.999994	1	1.00663	none	P21474	rpsP	WT_t10/WT_t0
8	0.752836	1	-1.13763	none	P21476	rpsS	WT_t10/WT_t0
3	0.993239	1	1.01076	none	P21477	rpsT	WT_t10/WT_t0
6	0.129548	0.365519	-1.26994	none	P21478	rpsU	WT_t10/WT_t0
8	0.999926	1	-1.01254	none	P21656	trpS	WT_t10/WT_t0
34	0.963385	1	1.09061	none	P21879	guaB	WT_t10/WT_t0
21	0.922301	1	1.08646	none	P21880	pdhD	WT_t10/WT_t0
29	0.999997	1	1.03115	none	P21881	pdhA	WT_t10/WT_t0
19	0.999652	1	-1.03676	none	P21882	pdhB	WT_t10/WT_t0
32	0.812212	1	1.11807	none	P21883	pdhC	WT_t10/WT_t0
2	0.569455	0.975435	-1.75109	none	P21884	ykyA	WT_t10/WT_t0
11	0.994909	1	-1.05397	none	P21885	speA	WT_t10/WT_t0
26	1	1	1.00182	none	P22250	gltX	WT_t10/WT_t0
24	0.472015	0.877433	-1.13927	none	P22326	tyrS	WT_t10/WT_t0
2	0.391607	0.774195	1.25228	none	P23054	tetB	WT_t10/WT_t0
40	1	1	-1.03229	none	P23129	odhA	WT_t10/WT_t0
11	0.707065	1	-1.128	none	P23445	fliI	WT_t10/WT_t0
12	0.411149	0.799521	-1.17841	none	P23446	flgE	WT_t10/WT_t0
15	0.99981	1	-1.02769	none	P23447	fliF	WT_t10/WT_t0
15	1	1	-1.00471	none	P23448	fliG	WT_t10/WT_t0
10	0.809758	1	1.11439	none	P23449	fliH	WT_t10/WT_t0
13	0.00874673	0.0464501	-1.39295	none	P23451	fliK	WT_t10/WT_t0
5	0.434695	0.825706	-1.16239	none	P23452	fliL	WT_t10/WT_t0
9	0.688652	1	-1.11414	none	P23453	fliM	WT_t10/WT_t0
4	0.197547	0.493047	-1.2673	none	P23454	ylxF	WT_t10/WT_t0
2	0.976006	1	-1.25607	none	P23455	flgD	WT_t10/WT_t0
31	0.000967	0.00757802	1.45103	none	P23477	addB	WT_t10/WT_t0
44	1.43e-08	4e-07	1.50435	up	P23478	addA	WT_t10/WT_t0
14	0.696188	1	1.12747	none	P23479	sbcD	WT_t10/WT_t0
19	0.995625	1	1.06326	none	P23545	phoR	WT_t10/WT_t0
17	0.874314	1	-1.09263	none	P23630	lysA	WT_t10/WT_t0
12	0.0163745	0.0764424	1.36122	none	P23715	argC	WT_t10/WT_t0
8	0.897159	1	1.08729	none	P23789	xre	WT_t10/WT_t0
7	0.0144421	0.0703368	-1.53995	none	P23914	levR	WT_t10/WT_t0
10	0.998964	1	-1.02744	none	P23966	menB	WT_t10/WT_t0
14	0.999505	1	-1.03209	none	P23970	menD	WT_t10/WT_t0
9	0.619926	1	-1.20927	none	P23971	menE	WT_t10/WT_t0
16	0.628235	1	1.13833	none	P23973	menF	WT_t10/WT_t0
3	0.00154651	0.0112674	-2.37365	down	P24009	ctaB	WT_t10/WT_t0
2	0.917528	1	3.87556	none	P24011	ctaC	WT_t10/WT_t0
4	0.718318	1	-1.0944	none	P24072	cheY	WT_t10/WT_t0
10	0.954976	1	-1.07745	none	P24073	fliY	WT_t10/WT_t0
18	0.959233	1	-1.07941	none	P24136	oppD	WT_t10/WT_t0
9	0.12099	0.347172	-1.26456	none	P24137	oppF	WT_t10/WT_t0
5	0.159525	0.423988	-1.27909	none	P24138	oppB	WT_t10/WT_t0
6	0.16809	0.440686	-1.24263	none	P24139	oppC	WT_t10/WT_t0
33	0.999775	1	-1.05421	none	P24141	oppA	WT_t10/WT_t0
9	1.39e-05	0.000192	-2.12249	down	P24219	sigL	WT_t10/WT_t0
5	0.603332	1	-1.1363	none	P24277	recR	WT_t10/WT_t0
6	0.681897	1	1.10515	none	P24281	yaaK	WT_t10/WT_t0
18	1	1	-1.00354	none	P24327	prsA	WT_t10/WT_t0
4	0.327341	0.690374	-1.26755	none	P24500	flgB	WT_t10/WT_t0
4	0.454292	0.85156	-1.16142	none	P24501	flgC	WT_t10/WT_t0
4	0.728341	1	-1.10353	none	P24502	fliE	WT_t10/WT_t0
11	0.000194	0.00191026	1.6081	up	P25052	tenA	WT_t10/WT_t0
7	0.000875	0.0070187	2.01051	up	P25053	tenI	WT_t10/WT_t0
12	0.378277	0.757396	-1.16418	none	P25144	ccpA	WT_t10/WT_t0
17	2.36e-25	6.37e-23	17.8228	up	P25148	gspA	WT_t10/WT_t0
3	0.247786	0.582555	-1.26905	none	P25150	dtrR	WT_t10/WT_t0
9	0.281653	0.632316	-1.22808	none	P25151	tyrZ	WT_t10/WT_t0
15	3.65e-18	3.79e-16	6.0453	up	P25499	hrcA	WT_t10/WT_t0
5	0.0530337	0.186897	-1.46519	none	P25503	hutU	WT_t10/WT_t0
15	0.246257	0.57982	1.18301	none	P25811	thdF	WT_t10/WT_t0
22	0.99989	1	1.03947	none	P25812	gidA	WT_t10/WT_t0
11	0.99942	1	-1.02441	none	P25813	gidB	WT_t10/WT_t0
4	0.784002	1	-1.09771	none	P25814	rnpA	WT_t10/WT_t0
12	0.262245	0.602763	-1.18097	none	P25971	pyrF	WT_t10/WT_t0
5	0.429614	0.82009	-1.15633	none	P25972	pyrE	WT_t10/WT_t0
9	0.998427	1	-1.02777	none	P25983	pyrK	WT_t10/WT_t0
16	0.99455	1	-1.0525	none	P25993	pyrAA	WT_t10/WT_t0
53	0.999999	1	-1.04631	none	P25994	pyrAB	WT_t10/WT_t0
16	0.995648	1	-1.04829	none	P25995	pyrC	WT_t10/WT_t0
3	0.995095	1	1.00909	none	P25996	pyrD	WT_t10/WT_t0
10	0.000186	0.00183803	-1.68302	down	P26212	sacT	WT_t10/WT_t0
6	0.575024	0.98228	-1.18976	none	P26380	levE	WT_t10/WT_t0
17	0.501014	0.91072	-1.15621	none	P26497	parB	WT_t10/WT_t0
14	0.846909	1	1.09659	none	P26899	ansB	WT_t10/WT_t0
13	0.926564	1	1.09155	none	P26900	ansA	WT_t10/WT_t0
25	0.977333	1	-1.07511	none	P26901	katA	WT_t10/WT_t0
3	0.0737259	0.241553	1.5332	none	P26902	dppA	WT_t10/WT_t0
2	0.885748	1	-1.06374	none	P26905	dppD	WT_t10/WT_t0
18	5.76e-06	8.95e-05	1.75028	up	P26906	dppE	WT_t10/WT_t0
11	3.47e-15	2.68e-13	10.3342	up	P26907	gsiB	WT_t10/WT_t0
4	0.702942	1	1.10007	none	P26908	rplU	WT_t10/WT_t0
7	0.00107428	0.00824935	1.70658	up	P26935	iolG	WT_t10/WT_t0
121	1.73e-11	8.64e-10	1.37938	none	P27206	srfAA	WT_t10/WT_t0
8	1	1	-1.00498	none	P27620	tagA	WT_t10/WT_t0
8	0.602029	1	-1.15925	none	P27621	tagB	WT_t10/WT_t0
16	4.85e-07	9.57e-06	-2.27784	down	P27622	tagC	WT_t10/WT_t0
7	0.00654923	0.037455	-1.50837	down	P27623	tagD	WT_t10/WT_t0
19	0.203449	0.504978	1.19827	none	P27876	tpi	WT_t10/WT_t0
7	0.0117716	0.0589234	-1.44237	none	P28015	spoVG	WT_t10/WT_t0
21	0.813213	1	-1.11029	none	P28264	ftsA	WT_t10/WT_t0
45	1	1	-1.03064	none	P28366	secA	WT_t10/WT_t0
16	1	1	1.00524	none	P28367	prfB	WT_t10/WT_t0
7	3.4e-05	0.000432	2.08971	up	P28368	hpf	WT_t10/WT_t0
46	8.91e-27	3.01e-24	2.31389	up	P28598	groEL	WT_t10/WT_t0
9	0.000195	0.00191579	2.06999	up	P28599	groES	WT_t10/WT_t0
6	0.456876	0.855812	-1.15823	none	P28611	motA	WT_t10/WT_t0
11	0.995835	1	-1.04115	none	P28612	motB	WT_t10/WT_t0
5	0.00798383	0.0435086	1.62868	up	P28618	pcp	WT_t10/WT_t0
8	0.994469	1	-1.03359	none	P28619	rph	WT_t10/WT_t0
13	0.397139	0.781397	-1.16346	none	P28628	sipS	WT_t10/WT_t0
6	5.54e-08	1.37e-06	4.61007	up	P28670	yoxC	WT_t10/WT_t0
2	0.00505693	0.0305792	4.52341	up	P28671	yoxB	WT_t10/WT_t0
3	0.55002	0.958545	-1.12687	none	P28819	pabA	WT_t10/WT_t0
15	0.961062	1	-1.06794	none	P28820	pabB	WT_t10/WT_t0
2	0.146079	0.398037	-1.32564	none	P28821	pabC	WT_t10/WT_t0
11	0.698158	1	-1.1127	none	P28822	sul	WT_t10/WT_t0
4	0.823646	1	-1.09293	none	P28823	folB	WT_t10/WT_t0
27	0.999966	1	-1.0371	none	P29072	cheA	WT_t10/WT_t0
6	0.162067	0.427382	-1.35876	none	P29141	vpr	WT_t10/WT_t0
6	0.752405	1	-1.10195	none	P29252	folK	WT_t10/WT_t0
26	0.6502	1	-1.12396	none	P29726	purA	WT_t10/WT_t0
27	0.97874	1	-1.07478	none	P29727	guaA	WT_t10/WT_t0
5	0.581716	0.987952	-1.12097	none	P30300	glpP	WT_t10/WT_t0
11	0.982237	1	1.05127	none	P30949	hemL	WT_t10/WT_t0
18	1	1	1.00083	none	P30950	hemB	WT_t10/WT_t0
7	0.479902	0.88309	-1.14283	none	P31080	lexA	WT_t10/WT_t0
20	0.679339	1	-1.12356	none	P31102	aroB	WT_t10/WT_t0
7	0.99461	1	1.02839	none	P31103	ndk	WT_t10/WT_t0
25	1	1	1.00042	none	P31104	aroF	WT_t10/WT_t0
10	0.000458	0.00400374	-1.68091	down	P31105	cheR	WT_t10/WT_t0
11	0.575631	0.98228	-1.13041	none	P31112	hepS	WT_t10/WT_t0
6	0.0145792	0.070609	-1.48004	none	P31113	menH	WT_t10/WT_t0
10	0.092638	0.290825	-1.32834	none	P31114	hepT	WT_t10/WT_t0
13	0.000105	0.00112944	-1.5436	down	P31847	ypuA	WT_t10/WT_t0
4	0.324046	0.686977	-1.2251	none	P32081	cspB	WT_t10/WT_t0
5	0.936123	1	1.04613	none	P32393	comEB	WT_t10/WT_t0
13	0.332018	0.6984	-1.18615	none	P32395	hemE	WT_t10/WT_t0
16	0.963168	1	1.07943	none	P32396	hemH	WT_t10/WT_t0
13	0.956721	1	-1.07904	none	P32397	hemY	WT_t10/WT_t0
5	0.474197	0.878369	-1.1668	none	P32398	yhgD	WT_t10/WT_t0
18	0.900961	1	1.09899	none	P32399	yhgE	WT_t10/WT_t0
9	0.872119	1	-1.07706	none	P32436	degV	WT_t10/WT_t0
9	0.0543175	0.190359	-1.28696	none	P32437	yvyE	WT_t10/WT_t0
6	0.704927	1	1.09986	none	P32726	ylxS	WT_t10/WT_t0
22	0.999981	1	1.03108	none	P32727	nusA	WT_t10/WT_t0
2	0.834707	1	1.10848	none	P32728	rnpM	WT_t10/WT_t0
5	0.11653	0.338689	-1.32107	none	P32729	rplGA	WT_t10/WT_t0
3	0.391961	0.774195	-1.20823	none	P32730	ylxP	WT_t10/WT_t0
6	0.0480318	0.172417	1.34075	none	P32731	rbfA	WT_t10/WT_t0
3	0.987746	1	-1.01377	none	P32732	truB	WT_t10/WT_t0
15	0.96012	1	-1.07635	none	P32959	pbpE	WT_t10/WT_t0
3	0.546862	0.956125	-1.12826	none	P32960	racX	WT_t10/WT_t0
32	1	1	1.00525	none	P33166	tufA	WT_t10/WT_t0
17	1.41e-06	2.43e-05	1.77848	up	P33189	yhxA	WT_t10/WT_t0
3	0.128016	0.363094	-1.38656	none	P33690	comQ	WT_t10/WT_t0
2	0.800936	1	-1.1302	none	P33911	csrA	WT_t10/WT_t0
9	0.788412	1	-1.12731	none	P34956	qoxB	WT_t10/WT_t0
12	0.999855	1	-1.02268	none	P34957	qoxA	WT_t10/WT_t0
27	0.999985	1	-1.04063	none	P35136	serA	WT_t10/WT_t0
6	0.538629	0.94678	-1.1363	none	P35137	ppiB	WT_t10/WT_t0
6	0.0550021	0.191981	-1.3386	none	P35146	aroC	WT_t10/WT_t0
6	0.135469	0.379453	-1.31946	none	P35154	scpA	WT_t10/WT_t0
8	0.986839	1	-1.0467	none	P35155	scpB	WT_t10/WT_t0
15	1.55e-07	3.43e-06	-1.95372	down	P35159	rluB	WT_t10/WT_t0
3	0.0784294	0.252676	-1.52306	none	P35160	resA	WT_t10/WT_t0
9	0.333114	0.700162	-1.22727	none	P35161	resB	WT_t10/WT_t0
5	0.75572	1	-1.08742	none	P35162	resC	WT_t10/WT_t0
12	0.208627	0.515464	-1.19125	none	P35163	resD	WT_t10/WT_t0
25	0.921328	1	-1.09884	none	P35164	resE	WT_t10/WT_t0
6	0.00179491	0.0128691	-1.7552	down	P35165	sigX	WT_t10/WT_t0
10	0.00845187	0.045149	-1.47914	none	P35166	rsiX	WT_t10/WT_t0
5	0.926345	1	-1.05145	none	P35528	fliP	WT_t10/WT_t0
2	0.195107	0.488763	-1.69336	none	P35538	flhB	WT_t10/WT_t0
9	0.746072	1	-1.10592	none	P35620	flhA	WT_t10/WT_t0
38	1	1	-1.01933	none	P36430	leuS	WT_t10/WT_t0
8	0.0146025	0.070609	1.41427	none	P36838	carA	WT_t10/WT_t0
13	6.2e-09	1.95e-07	2.42415	up	P36839	argD	WT_t10/WT_t0
12	0.000158	0.00159632	1.63904	up	P36843	argJ	WT_t10/WT_t0
6	0.145133	0.396772	1.35414	none	P36945	rbsK	WT_t10/WT_t0
4	0.0872344	0.276106	1.53309	none	P36946	rbsD	WT_t10/WT_t0
21	0.787047	1	1.15383	none	P36947	rbsA	WT_t10/WT_t0
4	0.651241	1	-1.22707	none	P36948	rbsC	WT_t10/WT_t0
11	0.063411	0.213184	1.37467	none	P36949	rbsB	WT_t10/WT_t0
4	0.99998	1	-1.01297	none	P37104	ylxM	WT_t10/WT_t0
29	0.999969	1	1.03968	none	P37105	ffh	WT_t10/WT_t0
24	0.999811	1	-1.04296	none	P37251	ilvB	WT_t10/WT_t0
8	0.999997	1	-1.00516	none	P37252	ilvH	WT_t10/WT_t0
22	0.999991	1	-1.03504	none	P37253	ilvC	WT_t10/WT_t0
12	0.936165	1	1.07293	none	P37437	rplI	WT_t10/WT_t0
4	0.000226	0.00217828	-2.65551	down	P37454	exoA	WT_t10/WT_t0
9	0.986117	1	-1.04395	none	P37455	ssbA	WT_t10/WT_t0
28	0.999758	1	-1.05314	none	P37464	serS	WT_t10/WT_t0
36	1	1	1.03679	none	P37465	metS	WT_t10/WT_t0
2	0.00639404	0.0366944	-3.80693	down	P37466	veg	WT_t10/WT_t0
5	0.104077	0.313223	1.2967	none	P37467	xpaC	WT_t10/WT_t0
11	0.654142	1	-1.13866	none	P37468	ksgA	WT_t10/WT_t0
16	1	1	1.00569	none	P37469	dnaC	WT_t10/WT_t0
10	0.594777	1	1.1251	none	P37470	pth	WT_t10/WT_t0
4	0.725421	1	-1.10121	none	P37471	divIC	WT_t10/WT_t0
9	0.821046	1	1.08616	none	P37472	hprT	WT_t10/WT_t0
53	1.33e-06	2.34e-05	1.36952	none	P37474	mfd	WT_t10/WT_t0
30	0.986742	1	1.07706	none	P37476	ftsH	WT_t10/WT_t0
33	0.788348	1	-1.11043	none	P37477	lysS	WT_t10/WT_t0
13	0.999993	1	1.01385	none	P37478	walR	WT_t10/WT_t0
2	0.992736	1	-1.00385	none	P37483	yycA	WT_t10/WT_t0
12	0.49395	0.899695	1.1595	none	P37484	gdpP	WT_t10/WT_t0
4	0.597339	1	-1.14117	none	P37485	yybS	WT_t10/WT_t0
6	9.51e-06	0.000138	2.5571	up	P37486	hypR	WT_t10/WT_t0
22	0.982878	1	-1.07143	none	P37487	ppaC	WT_t10/WT_t0
2	0.166497	0.437357	-1.75877	none	P37488	yybP	WT_t10/WT_t0
3	5.48e-06	8.56e-05	11.4377	up	P37489	yybO	WT_t10/WT_t0
2	0.00615838	0.0356448	-2.9476	down	P37493	yybK	WT_t10/WT_t0
10	4.7e-05	0.000568	-1.79757	down	P37494	yybJ	WT_t10/WT_t0
5	0.140246	0.38801	-1.37518	none	P37499	yybE	WT_t10/WT_t0
10	0.00963655	0.0498996	1.42046	none	P37502	yybB	WT_t10/WT_t0
5	0.0919912	0.28913	-1.37481	none	P37503	yybA	WT_t10/WT_t0
3	0.418203	0.807587	-1.20317	none	P37504	yyaT	WT_t10/WT_t0
3	0.646241	1	1.11672	none	P37506	satA	WT_t10/WT_t0
6	0.819547	1	1.09563	none	P37507	yyaQ	WT_t10/WT_t0
3	0.720798	1	1.09343	none	P37508	yyaP	WT_t10/WT_t0
12	0.562905	0.970366	1.14797	none	P37512	yyaL	WT_t10/WT_t0
2	0.25822	0.596555	-1.29921	none	P37513	yyaK	WT_t10/WT_t0
3	0.646333	1	-1.13053	none	P37515	maa	WT_t10/WT_t0
19	0.99692	1	-1.05069	none	P37518	yyaF	WT_t10/WT_t0
18	3.07e-09	9.99e-08	-2.09785	down	P37519	yyaE	WT_t10/WT_t0
4	0.55187	0.958679	-1.16046	none	P37522	parA	WT_t10/WT_t0
15	1	1	-1.00014	none	P37524	noc	WT_t10/WT_t0
3	0.704689	1	1.09289	none	P37525	remB	WT_t10/WT_t0
13	0.931228	1	-1.07442	none	P37527	pdxS	WT_t10/WT_t0
10	0.0937569	0.292984	-1.29616	none	P37528	pdxT	WT_t10/WT_t0
8	0.94992	1	-1.05797	none	P37529	dck	WT_t10/WT_t0
8	0.999925	1	-1.01132	none	P37530	dgk	WT_t10/WT_t0
2	5.35e-05	0.000632	11.6064	up	P37532	yaaI	WT_t10/WT_t0
18	3.7e-07	7.53e-06	-1.77151	down	P37535	yaaN	WT_t10/WT_t0
10	0.996171	1	1.03863	none	P37536	yaaO	WT_t10/WT_t0
10	0.95074	1	-1.0651	none	P37537	tmk	WT_t10/WT_t0
4	0.128315	0.36356	1.29976	none	P37538	darA	WT_t10/WT_t0
3	0.0251544	0.104123	-1.65943	none	P37539	yaaR	WT_t10/WT_t0
15	0.0382332	0.143136	-1.27892	none	P37540	holB	WT_t10/WT_t0
13	0.460039	0.859949	-1.14605	none	P37541	ricT	WT_t10/WT_t0
5	0.0308367	0.121327	1.59311	none	P37542	yabA	WT_t10/WT_t0
6	0.348989	0.719481	-1.19926	none	P37543	trmN6	WT_t10/WT_t0
9	0.217281	0.530541	-1.20236	none	P37544	yabC	WT_t10/WT_t0
10	0.974278	1	1.0577	none	P37545	yabD	WT_t10/WT_t0
3	6.86e-05	0.000793	-4.74367	down	P37546	yabE	WT_t10/WT_t0
6	0.00453812	0.0278153	-1.67337	down	P37547	rnmV	WT_t10/WT_t0
7	0.783796	1	-1.09718	none	P37550	ispE	WT_t10/WT_t0
10	0.993484	1	-1.03989	none	P37551	purR	WT_t10/WT_t0
4	0.977088	1	-1.02757	none	P37552	yabJ	WT_t10/WT_t0
19	0.999996	1	-1.02396	none	P37556	yabN	WT_t10/WT_t0
8	0.996233	1	1.02884	none	P37557	rqcP	WT_t10/WT_t0
4	0.994668	1	-1.01496	none	P37560	yabR	WT_t10/WT_t0
9	0.997724	1	-1.03103	none	P37563	tilS	WT_t10/WT_t0
5	0.341136	0.709846	-1.1988	none	P37564	coaX	WT_t10/WT_t0
13	0.990066	1	1.04806	none	P37565	yacC	WT_t10/WT_t0
18	0.623406	1	-1.1361	none	P37566	yacD	WT_t10/WT_t0
8	0.999998	1	1.01723	none	P37567	dusB1	WT_t10/WT_t0
3	0.000377	0.00339942	3.54176	up	P37568	ctsR	WT_t10/WT_t0
5	2.79e-08	7.32e-07	7.17038	up	P37569	mcsA	WT_t10/WT_t0
15	1.95e-20	3.52e-18	8.91664	up	P37570	mcsB	WT_t10/WT_t0
66	2.97e-69	8.04e-66	5.17769	up	P37571	clpC	WT_t10/WT_t0
14	0.00377621	0.0240733	1.40408	none	P37572	radA	WT_t10/WT_t0
18	0.473971	0.878369	1.14835	none	P37573	disA	WT_t10/WT_t0
9	0.231421	0.551614	-1.24126	none	P37580	fhuD	WT_t10/WT_t0
4	0.448957	0.845077	1.17695	none	P37582	glnR	WT_t10/WT_t0
15	0.110951	0.327761	-1.21421	none	P37585	murG	WT_t10/WT_t0
19	0.101385	0.308606	-1.21073	none	P37599	cheV	WT_t10/WT_t0
25	0.999966	1	-1.03506	none	P37808	atpA	WT_t10/WT_t0
30	0.994997	1	-1.06544	none	P37809	atpD	WT_t10/WT_t0
11	0.996343	1	1.0351	none	P37810	atpG	WT_t10/WT_t0
7	0.999446	1	1.01415	none	P37811	atpH	WT_t10/WT_t0
6	0.952566	1	-1.04704	none	P37812	atpC	WT_t10/WT_t0
3	0.335297	0.702564	-1.22806	none	P37813	atpB	WT_t10/WT_t0
14	0.985222	1	-1.05482	none	P37814	atpF	WT_t10/WT_t0
23	1	1	1.01571	none	P37869	eno	WT_t10/WT_t0
67	0.999996	1	-1.05993	none	P37870	rpoB	WT_t10/WT_t0
83	0.995637	1	-1.09146	none	P37871	rpoC	WT_t10/WT_t0
10	0.880201	1	-1.09068	none	P37872	ybxB	WT_t10/WT_t0
8	3.97e-11	1.85e-09	9.52777	up	P37874	ygxB	WT_t10/WT_t0
15	0.518839	0.929988	-1.13964	none	P37876	ytxK	WT_t10/WT_t0
29	0.909136	1	-1.09739	none	P37877	ackA	WT_t10/WT_t0
4	0.108071	0.32136	-1.40237	none	P37878	alkA	WT_t10/WT_t0
23	0.999996	1	1.03106	none	P37887	cysK	WT_t10/WT_t0
12	0.910608	1	-1.07875	none	P37940	bkdAA	WT_t10/WT_t0
15	0.999946	1	-1.023	none	P37941	bkdAB	WT_t10/WT_t0
12	0.740538	1	1.11372	none	P37942	bkdB	WT_t10/WT_t0
9	0.101529	0.308698	-1.29898	none	P37944	aroK	WT_t10/WT_t0
42	0.0202668	0.088113	1.24064	none	P37945	lonA	WT_t10/WT_t0
15	0.967172	1	-1.07021	none	P37946	ilvA	WT_t10/WT_t0
4	0.271058	0.617093	-1.25863	none	P37948	glpT	WT_t10/WT_t0
28	0.322229	0.685275	-1.18465	none	P37949	lepA	WT_t10/WT_t0
31	0.0200188	0.0878424	-1.24526	none	P37954	uvrB	WT_t10/WT_t0
10	0.90956	1	1.07913	none	P37958	mecA	WT_t10/WT_t0
3	0.168789	0.44209	-1.28718	none	P37959	yusZ	WT_t10/WT_t0
5	0.905808	1	-1.07034	none	P37960	mrgA	WT_t10/WT_t0
12	0.00320173	0.0209547	1.50331	up	P37967	pnbA	WT_t10/WT_t0
16	0.000248	0.00236944	1.6549	up	P38021	rocD	WT_t10/WT_t0
14	0.161013	0.425945	1.22484	none	P38022	rocR	WT_t10/WT_t0
17	1.49e-14	1.09e-12	3.41907	up	P38032	nadB	WT_t10/WT_t0
7	4.58e-08	1.16e-06	3.77008	up	P38033	nifS	WT_t10/WT_t0
8	0.0161379	0.0757305	1.38719	none	P38049	hmoB	WT_t10/WT_t0
13	0.999115	1	1.04681	none	P38050	pbpF	WT_t10/WT_t0
8	0.000725	0.00591967	-1.65121	down	P38423	yqxK	WT_t10/WT_t0
8	0.0332612	0.128804	-1.3344	none	P38424	ysxC	WT_t10/WT_t0
2	0.29443	0.650122	-1.27	none	P38491	motI	WT_t10/WT_t0
17	0.999969	1	-1.02703	none	P38493	cmk	WT_t10/WT_t0
36	0.407921	0.795535	1.16628	none	P38494	rpsA	WT_t10/WT_t0
27	1.88e-15	1.54e-13	2.16796	up	P39062	acsA	WT_t10/WT_t0
5	0.0201549	0.088069	-1.49774	none	P39063	motP	WT_t10/WT_t0
5	0.00310898	0.0205467	-1.6382	down	P39064	motS	WT_t10/WT_t0
3	0.0588987	0.200761	-1.46342	none	P39065	acuA	WT_t10/WT_t0
4	0.786393	1	1.09293	none	P39066	acuB	WT_t10/WT_t0
3	0.249407	0.583677	-1.33023	none	P39067	acuC	WT_t10/WT_t0
6	0.792075	1	1.08998	none	P39070	clpQ	WT_t10/WT_t0
6	0.609178	1	-1.12436	none	P39071	dhbA	WT_t10/WT_t0
2	0.0989166	0.304108	-1.67263	none	P39072	gerM	WT_t10/WT_t0
7	1.85e-06	3.14e-05	3.03881	up	P39074	bmrU	WT_t10/WT_t0
5	0.00715447	0.0399556	-1.86678	down	P39075	bmrR	WT_t10/WT_t0
17	0.998823	1	-1.03916	none	P39115	vmlR	WT_t10/WT_t0
3	0.658733	1	-1.16137	none	P39116	pel	WT_t10/WT_t0
7	0.00198411	0.0140028	-1.66316	down	P39119	citA	WT_t10/WT_t0
17	0.02086	0.0901608	1.286	none	P39120	citZ	WT_t10/WT_t0
9	0.999568	1	-1.01909	none	P39121	dra	WT_t10/WT_t0
26	0.963889	1	1.08502	none	P39126	icd	WT_t10/WT_t0
6	0.957237	1	1.06974	none	P39127	citR	WT_t10/WT_t0
2	0.0374903	0.14063	-2.20916	none	P39130	lplD	WT_t10/WT_t0
20	0.999185	1	-1.05742	none	P39131	mnaA	WT_t10/WT_t0
5	0.258729	0.597219	-1.20706	none	P39132	yhbE	WT_t10/WT_t0
5	0.907931	1	-1.06177	none	P39133	yhbF	WT_t10/WT_t0
3	0.565126	0.971098	1.13499	none	P39137	rocE	WT_t10/WT_t0
12	0.358331	0.729894	1.20038	none	P39138	rocF	WT_t10/WT_t0
7	0.0767726	0.249292	-1.49347	none	P39140	deoR	WT_t10/WT_t0
21	0.955594	1	1.08576	none	P39142	pdp	WT_t10/WT_t0
11	0.00975517	0.0502252	-1.43283	none	P39143	gutR	WT_t10/WT_t0
3	0.000109	0.00115477	-3.10408	down	P39146	comFB	WT_t10/WT_t0
22	0.999992	1	-1.02712	none	P39148	glyA	WT_t10/WT_t0
13	0.996538	1	-1.04295	none	P39149	upp	WT_t10/WT_t0
12	0.141926	0.391056	1.26975	none	P39153	tsaC	WT_t10/WT_t0
6	0.478119	0.880951	1.14992	none	P39155	ywlE	WT_t10/WT_t0
3	0.290679	0.644548	1.22141	none	P39156	ywlF	WT_t10/WT_t0
6	0.0474733	0.170866	1.34869	none	P39157	ywlG	WT_t10/WT_t0
2	0.0545609	0.190787	-1.68333	none	P39158	cspC	WT_t10/WT_t0
10	0.813801	1	-1.11175	none	P39209	tlpC	WT_t10/WT_t0
4	0.985562	1	-1.03462	none	P39211	xylB	WT_t10/WT_t0
20	1	1	-1.00899	none	P39214	mcpA	WT_t10/WT_t0
25	0.996886	1	-1.05873	none	P39215	mcpB	WT_t10/WT_t0
13	0.969741	1	1.06205	none	P39216	tlpA	WT_t10/WT_t0
20	1	1	1.00958	none	P39217	tlpB	WT_t10/WT_t0
8	0.998739	1	1.02364	none	P39456	tcyC	WT_t10/WT_t0
10	0.040079	0.148402	1.31165	none	P39574	galK	WT_t10/WT_t0
23	2.21e-09	7.65e-08	1.8607	up	P39575	galT	WT_t10/WT_t0
17	0.999999	1	-1.01699	none	P39576	ilvK	WT_t10/WT_t0
6	0.806483	1	1.09706	none	P39577	dltE	WT_t10/WT_t0
15	1.27e-07	2.87e-06	-1.91288	down	P39578	dltD	WT_t10/WT_t0
2	0.617134	1	-1.12383	none	P39579	dltC	WT_t10/WT_t0
3	0.108287	0.321647	-1.44699	none	P39580	dltB	WT_t10/WT_t0
16	0.17532	0.454789	-1.20402	none	P39581	dltA	WT_t10/WT_t0
3	0.102621	0.310971	-1.41484	none	P39582	menA	WT_t10/WT_t0
6	0.283177	0.634611	-1.30071	none	P39583	sasA	WT_t10/WT_t0
3	0.489975	0.897122	-1.21971	none	P39585	ywbB	WT_t10/WT_t0
5	0.999655	1	1.00705	none	P39586	glxA	WT_t10/WT_t0
16	0.312373	0.670114	-1.17159	none	P39587	rlmQ	WT_t10/WT_t0
6	0.999936	1	1.01188	none	P39592	ywbI	WT_t10/WT_t0
7	0.490215	0.897122	-1.14171	none	P39593	thiM	WT_t10/WT_t0
8	0.256683	0.595037	1.19403	none	P39594	thiE	WT_t10/WT_t0
5	0.0134082	0.0657756	-1.54179	none	P39595	efeU	WT_t10/WT_t0
19	0.26702	0.610622	-1.17742	none	P39596	efeO	WT_t10/WT_t0
10	1.61e-05	0.000217	-1.90015	down	P39597	efeB	WT_t10/WT_t0
2	0.0181968	0.0819248	-1.90742	none	P39598	ywbO	WT_t10/WT_t0
3	0.0165167	0.0766801	-1.75837	none	P39601	ywcC	WT_t10/WT_t0
3	0.161422	0.426097	-1.34222	none	P39602	gtcA	WT_t10/WT_t0
3	0.342428	0.711439	1.3029	none	P39604	rodA	WT_t10/WT_t0
11	0.0023901	0.0163555	1.52285	up	P39605	nfrA	WT_t10/WT_t0
14	0.0110633	0.0557914	1.36644	none	P39606	ywcH	WT_t10/WT_t0
8	0.243097	0.572879	1.20045	none	P39610	pdxK	WT_t10/WT_t0
7	0.296448	0.652179	-1.18305	none	P39614	ywdF	WT_t10/WT_t0
9	0.00914277	0.0478932	1.40332	none	P39615	ung	WT_t10/WT_t0
6	0.228933	0.547132	-1.23911	none	P39616	ywdH	WT_t10/WT_t0
4	0.85311	1	1.0848	none	P39617	ywdI	WT_t10/WT_t0
6	0.133569	0.375298	1.29341	none	P39630	spsJ	WT_t10/WT_t0
7	0.999628	1	-1.01664	none	P39633	rocG	WT_t10/WT_t0
17	0.000939	0.00739766	1.63	up	P39634	rocA	WT_t10/WT_t0
8	0.125321	0.356571	1.38359	none	P39635	rocB	WT_t10/WT_t0
3	0.305571	0.662491	1.31746	none	P39636	rocC	WT_t10/WT_t0
6	0.00831011	0.0445679	1.57071	up	P39638	bacA	WT_t10/WT_t0
6	0.71452	1	1.15784	none	P39639	bacB	WT_t10/WT_t0
2	0.637612	1	-1.12223	none	P39640	bacC	WT_t10/WT_t0
6	0.185544	0.473138	1.25516	none	P39641	bacD	WT_t10/WT_t0
7	0.105187	0.314861	-1.31376	none	P39643	bacF	WT_t10/WT_t0
11	0.180861	0.464703	1.21897	none	P39644	bacG	WT_t10/WT_t0
10	0.255311	0.593385	1.1919	none	P39645	hemQ	WT_t10/WT_t0
14	0.963477	1	-1.06627	none	P39646	pta	WT_t10/WT_t0
11	0.949388	1	1.07027	none	P39647	cysL	WT_t10/WT_t0
8	0.0191795	0.0849872	-1.44687	none	P39648	lipL	WT_t10/WT_t0
2	0.88599	1	1.06318	none	P39650	rsfA	WT_t10/WT_t0
14	0.978291	1	-1.06323	none	P39651	ywfO	WT_t10/WT_t0
7	8.25e-06	0.000122	2.66235	up	P39666	nadC	WT_t10/WT_t0
10	0.886399	1	-1.09426	none	P39667	nadR	WT_t10/WT_t0
3	0.0145561	0.070609	-1.78386	none	P39737	yvyC	WT_t10/WT_t0
28	6.25e-11	2.86e-09	-1.74838	down	P39738	fliD	WT_t10/WT_t0
4	0.00699755	0.0392704	-1.7209	down	P39739	fliS	WT_t10/WT_t0
8	0.000278	0.00260082	-1.81579	down	P39740	fliT	WT_t10/WT_t0
15	0.0179439	0.0812434	-1.32586	none	P39751	mbl	WT_t10/WT_t0
3	0.837988	1	1.06588	none	P39752	flhO	WT_t10/WT_t0
6	0.0893492	0.281606	-1.33264	none	P39753	flhP	WT_t10/WT_t0
6	0.268861	0.613275	1.27152	none	P39756	fdhD	WT_t10/WT_t0
12	0.105976	0.316872	1.25218	none	P39757	moaA	WT_t10/WT_t0
3	0.0331198	0.12844	-2.04322	none	P39758	abh	WT_t10/WT_t0
8	0.0032881	0.0213648	-1.50614	down	P39759	ykqA	WT_t10/WT_t0
10	0.683237	1	-1.11157	none	P39760	ktrC	WT_t10/WT_t0
16	0.974078	1	1.07269	none	P39761	adeC	WT_t10/WT_t0
15	0.000665	0.00553387	-1.47612	none	P39762	ampS	WT_t10/WT_t0
10	0.00051	0.0043734	-1.92574	down	P39763	mreBH	WT_t10/WT_t0
8	0.0365955	0.13854	-1.39767	none	P39764	kinC	WT_t10/WT_t0
10	0.957075	1	-1.06032	none	P39765	pyrR	WT_t10/WT_t0
3	0.836117	1	-1.09445	none	P39766	pyrP	WT_t10/WT_t0
15	0.689817	1	-1.11333	none	P39771	purT	WT_t10/WT_t0
24	0.961001	1	-1.07952	none	P39772	asnS	WT_t10/WT_t0
29	0.446916	0.842409	1.14286	none	P39773	pgm	WT_t10/WT_t0
7	0.172444	0.449485	-1.29033	none	P39776	codV	WT_t10/WT_t0
21	0.999996	1	-1.03074	none	P39778	clpY	WT_t10/WT_t0
16	0.99866	1	1.04065	none	P39779	codY	WT_t10/WT_t0
2	0.647587	1	-2.18783	none	P39781	xkdB	WT_t10/WT_t0
3	0.0773993	0.250852	-1.60953	none	P39782	xkdC	WT_t10/WT_t0
3	0.0081228	0.0439999	-2.34186	down	P39784	xpf	WT_t10/WT_t0
3	0.00931266	0.0486701	-2.16955	down	P39787	dnaD	WT_t10/WT_t0
4	0.408452	0.795995	-1.20568	none	P39788	nth	WT_t10/WT_t0
2	0.0782234	0.252313	-1.52627	none	P39789	ypoC	WT_t10/WT_t0
6	0.0852845	0.270568	-1.3377	none	P39792	recU	WT_t10/WT_t0
36	1	1	-1.03256	none	P39793	ponA	WT_t10/WT_t0
4	0.833251	1	-1.07715	none	P39794	treP	WT_t10/WT_t0
21	2.05e-12	1.11e-10	-2.10838	down	P39795	treA	WT_t10/WT_t0
10	0.930107	1	-1.07654	none	P39796	treR	WT_t10/WT_t0
5	1.8e-05	0.000242	-3.40288	down	P39797	xepA	WT_t10/WT_t0
9	0.000106	0.00113648	-2.01489	down	P39800	xlyA	WT_t10/WT_t0
11	0.972702	1	-1.05571	none	P39802	cheW	WT_t10/WT_t0
4	0.158618	0.422409	-1.324	none	P39803	yitT	WT_t10/WT_t0
4	0.00163938	0.0118166	2.02405	up	P39804	ipi	WT_t10/WT_t0
4	0.1843	0.470853	1.29452	none	P39805	licT	WT_t10/WT_t0
4	0.516646	0.928998	1.15146	none	P39807	yvyF	WT_t10/WT_t0
4	0.0497907	0.177786	-1.43052	none	P39808	flgN	WT_t10/WT_t0
3	0.425303	0.814159	-1.17531	none	P39809	flgM	WT_t10/WT_t0
13	0.0238296	0.099554	-1.29906	none	P39810	flgK	WT_t10/WT_t0
75	0.957754	1	-1.10719	none	P39812	gltA	WT_t10/WT_t0
3	0.0149847	0.0716316	-1.97776	none	P39813	dprA	WT_t10/WT_t0
28	0.925988	1	-1.09357	none	P39814	topA	WT_t10/WT_t0
15	0.0403886	0.148948	-1.2584	none	P39815	trmFO	WT_t10/WT_t0
10	1	1	-1.00058	none	P39816	gamP	WT_t10/WT_t0
11	2.8e-05	0.000362	-1.82046	down	P39820	proB	WT_t10/WT_t0
17	1	1	-1.01033	none	P39821	proA	WT_t10/WT_t0
2	0.0394715	0.146958	-1.76842	none	P39822	psd	WT_t10/WT_t0
7	0.530932	0.941198	1.14952	none	P39824	penP	WT_t10/WT_t0
13	0.326823	0.690158	-1.18552	none	P39839	yuxL	WT_t10/WT_t0
12	0.102533	0.310971	1.24926	none	P39840	galM	WT_t10/WT_t0
15	3.51e-06	5.72e-05	1.80467	up	P39841	pmi	WT_t10/WT_t0
6	0.0118157	0.0590349	-1.60754	none	P39842	bltR	WT_t10/WT_t0
3	0.999732	1	1.00143	none	P39845	ppsA	WT_t10/WT_t0
6	0.818099	1	-1.09835	none	P39846	ppsB	WT_t10/WT_t0
12	9.78e-06	0.00014	-2.06001	down	P39847	ppsC	WT_t10/WT_t0
27	0.00105557	0.00812877	-1.38131	none	P39848	lytD	WT_t10/WT_t0
6	0.026852	0.109639	-1.54605	none	P39911	yphF	WT_t10/WT_t0
21	0.763529	1	1.11452	none	P39912	aroA	WT_t10/WT_t0
7	8.19e-05	0.000904	1.9677	up	P39914	brxC	WT_t10/WT_t0
6	0.031349	0.122806	1.58079	none	P40331	yisR	WT_t10/WT_t0
5	0.000328	0.00301141	2.51946	up	P40332	iolX	WT_t10/WT_t0
13	1.47e-18	1.65e-16	11.5009	up	P40398	yhxD	WT_t10/WT_t0
13	0.999001	1	-1.03696	none	P40399	rsbU	WT_t10/WT_t0
4	0.0968739	0.299311	1.40002	none	P40402	ssuD	WT_t10/WT_t0
4	0.001	0.00776639	-2.30156	down	P40403	cheC	WT_t10/WT_t0
2	0.992392	1	-1.12819	none	P40404	cheD	WT_t10/WT_t0
4	0.0292742	0.116194	-2.01595	none	P40408	btr	WT_t10/WT_t0
10	0.0145707	0.070609	-1.4182	none	P40409	feuA	WT_t10/WT_t0
6	0.0356563	0.136321	-1.49314	none	P40735	ecfA1	WT_t10/WT_t0
14	0.814718	1	-1.10514	none	P40740	bglH	WT_t10/WT_t0
4	0.129763	0.365744	-1.40343	none	P40742	flhG	WT_t10/WT_t0
19	0.532321	0.941198	1.14899	none	P40747	rhaEW	WT_t10/WT_t0
17	0.221362	0.535826	-1.19462	none	P40750	pbpD	WT_t10/WT_t0
5	0.514011	0.925015	1.15203	none	P40758	glnK	WT_t10/WT_t0
6	0.0167026	0.0770428	-1.52899	none	P40759	glnL	WT_t10/WT_t0
3	0.998991	1	-1.00574	none	P40761	yuxK	WT_t10/WT_t0
4	0.964804	1	1.0345	none	P40762	pchR	WT_t10/WT_t0
5	0.0941641	0.2931	-1.34395	none	P40766	ypmR	WT_t10/WT_t0
14	3.35e-18	3.62e-16	-8.85051	down	P40767	cwlO	WT_t10/WT_t0
2	0.0951863	0.295056	1.62025	none	P40768	ctaK	WT_t10/WT_t0
2	0.74101	1	1.13394	none	P40769	yhfN	WT_t10/WT_t0
2	0.633225	1	-2.08206	none	P40773	yfjL	WT_t10/WT_t0
19	0.976495	1	-1.06814	none	P40778	murC	WT_t10/WT_t0
6	1.18e-06	2.1e-05	2.85175	up	P40779	facZ	WT_t10/WT_t0
15	7.84e-16	6.84e-14	3.71401	up	P40780	ytxH	WT_t10/WT_t0
7	0.0328468	0.127748	-1.61797	none	P40806	pksJ	WT_t10/WT_t0
20	0.00878402	0.0464501	-1.29266	none	P40871	dhbE	WT_t10/WT_t0
17	0.018028	0.081375	-1.37441	none	P40872	pksM	WT_t10/WT_t0
31	0.748208	1	1.11798	none	P40924	pgk	WT_t10/WT_t0
4	0.00123826	0.00929727	3.78797	up	P40948	corA	WT_t10/WT_t0
7	0.123658	0.352953	-1.27724	none	P40950	yuxN	WT_t10/WT_t0
7	0.997814	1	-1.02069	none	P42060	rplV	WT_t10/WT_t0
3	0.178784	0.461561	-1.30944	none	P42061		WT_t10/WT_t0
4	0.0116252	0.0582984	-1.7341	none	P42062	appB	WT_t10/WT_t0
4	0.183689	0.47018	-1.28439	none	P42064	appD	WT_t10/WT_t0
9	0.71514	1	-1.12513	none	P42065	appF	WT_t10/WT_t0
2	0.99985	1	1.00093	none	P42084	hutI	WT_t10/WT_t0
11	0.432657	0.822992	-1.18727	none	P42085	xpt	WT_t10/WT_t0
4	0.155493	0.415513	-1.32522	none	P42086	pbuX	WT_t10/WT_t0
6	0.920567	1	1.06444	none	P42093	cgeE	WT_t10/WT_t0
5	0.529481	0.94026	-1.18199	none	P42095	recO	WT_t10/WT_t0
6	0.998168	1	1.01757	none	P42100	yxaA	WT_t10/WT_t0
14	5.01e-17	4.83e-15	5.97282	up	P42101	yxaB	WT_t10/WT_t0
5	0.999651	1	1.00807	none	P42103	yxaD	WT_t10/WT_t0
5	0.362422	0.737115	-1.24087	none	P42105	qdoR	WT_t10/WT_t0
9	0.279598	0.628223	-1.20569	none	P42106	qdoI	WT_t10/WT_t0
2	0.943702	1	-1.081	none	P42113	asnH	WT_t10/WT_t0
11	0.639725	1	-1.17705	none	P42182	era	WT_t10/WT_t0
19	0.999875	1	-1.04031	none	P42199	tcyA	WT_t10/WT_t0
3	1	1	-1	none	P42200	tcyB	WT_t10/WT_t0
23	4.39e-24	9.88e-22	4.37516	up	P42234	katE	WT_t10/WT_t0
8	0.544466	0.953602	-1.21954	none	P42235	ycbC	WT_t10/WT_t0
8	0.92048	1	-1.09534	none	P42236	ycbD	WT_t10/WT_t0
9	0.891524	1	-1.09149	none	P42239	ycbG	WT_t10/WT_t0
7	0.000275	0.00259795	-1.77305	down	P42242	ycbJ	WT_t10/WT_t0
5	0.00204995	0.0143549	-1.9925	down	P42244	ycbL	WT_t10/WT_t0
8	0.264888	0.607804	-1.21316	none	P42246	ycbN	WT_t10/WT_t0
3	0.841429	1	1.06887	none	P42250	ycbR	WT_t10/WT_t0
5	0.01512	0.0718265	1.50976	none	P42253	ycbU	WT_t10/WT_t0
3	0.992625	1	-1.0119	none	P42294	yxiB	WT_t10/WT_t0
2	0.75678	1	-1.42152	none	P42296	yxiD	WT_t10/WT_t0
7	1.87e-05	0.000251	2.26232	up	P42297	yxiE	WT_t10/WT_t0
4	0.310807	0.668879	-1.21186	none	P42298	yxiF	WT_t10/WT_t0
5	0.789496	1	-1.08896	none	P42299	yxiG	WT_t10/WT_t0
2	0.000583	0.00492795	6.72288	up	P42304	yxiM	WT_t10/WT_t0
13	0.00810558	0.0439947	-1.35087	none	P42305	deaD	WT_t10/WT_t0
3	0.29809	0.652418	-1.26212	none	P42312	nupG	WT_t10/WT_t0
21	0.362829	0.737389	1.16011	none	P42318	yxjG	WT_t10/WT_t0
22	1	1	-1.01092	none	P42319	yxjH	WT_t10/WT_t0
3	0.192367	0.48508	-1.27545	none	P42320	yxiJ	WT_t10/WT_t0
8	0.940456	1	-1.06039	none	P42400	yckB	WT_t10/WT_t0
12	0.0280245	0.112389	-1.40936	none	P42403	yckE	WT_t10/WT_t0
6	0.0931313	0.292035	-1.37145	none	P42405	hxlA	WT_t10/WT_t0
5	4.59e-05	0.000562	2.8525	up	P42406	hxlR	WT_t10/WT_t0
12	0.999992	1	1.01504	none	P42409	rsbR	WT_t10/WT_t0
8	0.524369	0.933094	1.14065	none	P42411	rsbT	WT_t10/WT_t0
11	0.00148281	0.0108325	1.53994	up	P42412	iolA	WT_t10/WT_t0
6	0.00232476	0.0160302	1.69513	up	P42413	iolB	WT_t10/WT_t0
6	0.00422388	0.0263068	1.64028	up	P42414	iolC	WT_t10/WT_t0
13	2.04e-08	5.52e-07	2.14626	up	P42415	iolD	WT_t10/WT_t0
6	4.97e-07	9.73e-06	3.40252	up	P42416	iolE	WT_t10/WT_t0
8	8.8e-05	0.000959	1.85429	up	P42418	iolH	WT_t10/WT_t0
5	0.392874	0.774571	1.16263	none	P42419	iolI	WT_t10/WT_t0
6	0.885031	1	1.1193	none	P42420	iolJ	WT_t10/WT_t0
5	0.143821	0.394669	-1.27861	none	P42421	yxdJ	WT_t10/WT_t0
4	0.226103	0.542285	-1.26933	none	P42422	yxdK	WT_t10/WT_t0
6	0.0278462	0.112173	-1.4318	none	P42423	yxdL	WT_t10/WT_t0
3	0.859754	1	-1.07982	none	P42424	yxdM	WT_t10/WT_t0
11	0.837466	1	-1.10983	none	P42425	lonB	WT_t10/WT_t0
5	0.000913	0.0072393	1.98418	up	P42430	kre	WT_t10/WT_t0
3	0.848328	1	-1.81413	none	P42435	nasD	WT_t10/WT_t0
10	0.417597	0.807413	-1.19717	none	P42437	nasF	WT_t10/WT_t0
19	0.660537	1	-1.12941	none	P42919	rplB	WT_t10/WT_t0
10	0.852059	1	-1.08827	none	P42920	rplC	WT_t10/WT_t0
6	0.854239	1	-1.08358	none	P42921	rplD	WT_t10/WT_t0
14	1	1	-1.00444	none	P42923	rplJ	WT_t10/WT_t0
10	0.998737	1	1.02664	none	P42924	rplW	WT_t10/WT_t0
4	0.998922	1	-1.0152	none	P42953	tagG	WT_t10/WT_t0
14	0.925434	1	-1.08145	none	P42954	tagH	WT_t10/WT_t0
5	0.375789	0.753529	-1.16647	none	P42955	yslB	WT_t10/WT_t0
5	0.38089	0.761498	1.21224	none	P42956	mtlA	WT_t10/WT_t0
16	0.767373	1	1.1405	none	P42957	mtlD	WT_t10/WT_t0
9	0.999975	1	1.00992	none	P42958	ycsA	WT_t10/WT_t0
2	0.97662	1	-1.01673	none	P42959	sipU	WT_t10/WT_t0
3	0.931216	1	-1.04164	none	P42961	ycsD	WT_t10/WT_t0
10	0.808263	1	-1.09496	none	P42962	ycsE	WT_t10/WT_t0
7	0.995978	1	-1.02486	none	P42963	pxpA	WT_t10/WT_t0
3	0.429038	0.819568	-1.17227	none	P42964	ycsG	WT_t10/WT_t0
4	0.883281	1	-1.12388	none	P42966	ycsI	WT_t10/WT_t0
6	7.42e-05	0.000839	-2.24089	down	P42968	kipR	WT_t10/WT_t0
23	0.286556	0.639173	-1.17423	none	P42971	pbpC	WT_t10/WT_t0
8	0.809167	1	1.1044	none	P42972	ycsN	WT_t10/WT_t0
12	0.998943	1	1.03341	none	P42973	bglA	WT_t10/WT_t0
21	0.0188556	0.083905	1.2874	none	P42974	ahpF	WT_t10/WT_t0
16	0.985829	1	1.06539	none	P42976	dapB	WT_t10/WT_t0
10	0.181485	0.46542	-1.21772	none	P42977	cca	WT_t10/WT_t0
3	0.979886	1	-1.01934	none	P42978	ypjC	WT_t10/WT_t0
3	0.882013	1	1.05236	none	P42979	ypjD	WT_t10/WT_t0
7	0.382808	0.763638	1.17684	none	P42980	mgsA	WT_t10/WT_t0
10	0.998622	1	-1.02796	none	P42981	bshB1	WT_t10/WT_t0
18	0.998417	1	-1.04871	none	P42982	bshA	WT_t10/WT_t0
3	0.843894	1	1.06632	none	P45693	spoVS	WT_t10/WT_t0
36	1	1	-1.02828	none	P45694	tkt	WT_t10/WT_t0
3	0.567438	0.973831	-1.12804	none	P45708	yneF	WT_t10/WT_t0
6	0.00218915	0.0152115	-1.76752	down	P45709	yneI	WT_t10/WT_t0
2	0.80482	1	-1.35299	none	P45710	yneJ	WT_t10/WT_t0
3	0.00544684	0.0322869	-2.68006	down	P45711	yneK	WT_t10/WT_t0
17	0.99999	1	-1.03096	none	P45740	thiC	WT_t10/WT_t0
8	0.946703	1	-1.05709	none	P45743	dhbB	WT_t10/WT_t0
21	0.253253	0.589136	-1.16824	none	P45744	dhbC	WT_t10/WT_t0
48	1.42e-35	9.58e-33	-2.78759	down	P45745	dhbF	WT_t10/WT_t0
3	0.149846	0.40544	1.3241	none	P45860	ywiE	WT_t10/WT_t0
13	2.53e-05	0.000331	-1.72962	down	P45861	ywjA	WT_t10/WT_t0
3	0.971124	1	1.02227	none	P45862	ywjB	WT_t10/WT_t0
5	2.07e-10	8.74e-09	30.1985	up	P45863	ywjC	WT_t10/WT_t0
5	0.0261942	0.107931	1.49395	none	P45866	fadF	WT_t10/WT_t0
4	0.999322	1	1.00682	none	P45867	acdA	WT_t10/WT_t0
5	0.996924	1	1.0186	none	P45868	maeA	WT_t10/WT_t0
2	0.511335	0.923889	1.71098	none	P45869	ywkB	WT_t10/WT_t0
5	0.991038	1	-1.02233	none	P45871	ywkD	WT_t10/WT_t0
20	0.919554	1	-1.09286	none	P45872	prfA	WT_t10/WT_t0
7	0.00773575	0.0425309	-1.50614	down	P45873	prmC	WT_t10/WT_t0
5	0.998723	1	1.01051	none	P45902	sknR	WT_t10/WT_t0
14	0.999253	1	1.03517	none	P45913	yqaP	WT_t10/WT_t0
7	0.519312	0.930219	1.18712	none	P45914	yqaR	WT_t10/WT_t0
6	0.993407	1	-1.04423	none	P45919	yqbC	WT_t10/WT_t0
2	0.983281	1	-1.01211	none	P45921	yqbE	WT_t10/WT_t0
6	0.99983	1	-1.0089	none	P45941	yqcF	WT_t10/WT_t0
10	0.961693	1	-1.06942	none	P45942	yqcG	WT_t10/WT_t0
2	0.439408	0.832319	1.22847	none	P45945	yqcK	WT_t10/WT_t0
3	0.0202528	0.088113	1.4991	none	P45947	arsC	WT_t10/WT_t0
28	5.52e-15	4.14e-13	2.06884	up	P46208	htpG	WT_t10/WT_t0
10	0.019641	0.0864651	1.53632	none	P46320	licH	WT_t10/WT_t0
20	0.016765	0.0771987	-1.35181	none	P46321	licR	WT_t10/WT_t0
3	0.384519	0.764794	1.20162	none	P46322	pgsA	WT_t10/WT_t0
11	0.996668	1	1.01819	none	P46323	cinA	WT_t10/WT_t0
4	0.971908	1	1.04665	none	P46326	yxbB	WT_t10/WT_t0
3	0.0353803	0.135457	1.90627	none	P46327	yxbC	WT_t10/WT_t0
2	0.0209275	0.0901608	-1.98147	none	P46328	yxbD	WT_t10/WT_t0
2	0.0653296	0.218007	-1.94991	none	P46329	aldX	WT_t10/WT_t0
2	0.986579	1	1.13871	none	P46330	yxbF	WT_t10/WT_t0
10	1.4e-13	8.82e-12	7.62237	up	P46331	yxbG	WT_t10/WT_t0
6	1.51e-05	0.000208	2.48907	up	P46333	csbC	WT_t10/WT_t0
2	0.958431	1	1.14906	none	P46334	yxcD	WT_t10/WT_t0
2	0.119134	0.343305	-1.46183	none	P46335	yxcE	WT_t10/WT_t0
23	1.06e-05	0.000148	1.48979	none	P46336	iolS	WT_t10/WT_t0
9	0.99753	1	-1.02848	none	P46337	iolR	WT_t10/WT_t0
4	0.124218	0.354178	1.52792	none	P46338	pstS	WT_t10/WT_t0
16	0.923157	1	-1.08728	none	P46343	phoH	WT_t10/WT_t0
20	0.994681	1	1.06788	none	P46344	pgpH	WT_t10/WT_t0
7	0.883056	1	-1.07044	none	P46347	yqfG	WT_t10/WT_t0
2	0.130766	0.368188	4.44497	none	P46349	gabP	WT_t10/WT_t0
13	0.0383659	0.143434	-1.3077	none	P46352	xerD	WT_t10/WT_t0
19	0.826458	1	1.11217	none	P46353	drm	WT_t10/WT_t0
6	0.156961	0.418409	1.27225	none	P46354	pupG	WT_t10/WT_t0
10	0.999367	1	-1.02289	none	P46898	rplF	WT_t10/WT_t0
4	0.997044	1	-1.01865	none	P46899	rplR	WT_t10/WT_t0
4	0.400056	0.785296	-1.18415	none	P46903	natA	WT_t10/WT_t0
4	0.23449	0.557287	-1.29631	none	P46904	natB	WT_t10/WT_t0
9	0.976097	1	-1.06511	none	P46905	yccK	WT_t10/WT_t0
38	1	1	-1.00917	none	P46906	argS	WT_t10/WT_t0
2	0.261954	0.602763	1.55895	none	P46912	qcrB	WT_t10/WT_t0
6	0.0100895	0.0516513	-1.7973	none	P46917	ggaA	WT_t10/WT_t0
28	4.96e-20	7.8e-18	-2.68306	down	P46918	ggaB	WT_t10/WT_t0
16	0.995712	1	-1.05293	none	P46919	gpsA	WT_t10/WT_t0
15	0.122826	0.351318	-1.23616	none	P46920	opuAA	WT_t10/WT_t0
5	0.610463	1	-1.13129	none	P46921	opuAB	WT_t10/WT_t0
10	0.739409	1	-1.10887	none	P46922	opuAC	WT_t10/WT_t0
4	0.709532	1	-1.15714	none	P49778	efp	WT_t10/WT_t0
2	0.93854	1	-1.20837	none	P49785	spoIIIAH	WT_t10/WT_t0
8	0.853435	1	1.08466	none	P49786	accB	WT_t10/WT_t0
18	0.963137	1	-1.07618	none	P49787	accC	WT_t10/WT_t0
16	0.809009	1	1.11913	none	P49814	mdh	WT_t10/WT_t0
33	0.892951	1	-1.10528	none	P49849	mutS	WT_t10/WT_t0
21	0.000338	0.00306431	-1.40221	none	P49850	mutL	WT_t10/WT_t0
9	0.73354	1	1.11748	none	P49851	ykhA	WT_t10/WT_t0
8	0.0330947	0.12844	1.39742	none	P49852	hmp	WT_t10/WT_t0
2	0.0162225	0.0759953	-2.17512	none	P49854	bstF	WT_t10/WT_t0
4	0.39211	0.774195	-1.19739	none	P49936	fhuB	WT_t10/WT_t0
6	0.0267316	0.10947	-1.51325	none	P49938	fhuC	WT_t10/WT_t0
4	0.0261309	0.107835	-1.53931	none	P50618	nrdI	WT_t10/WT_t0
13	1	1	-1.01087	none	P50619	ymaB	WT_t10/WT_t0
27	0.999033	1	1.05433	none	P50620	nrdE	WT_t10/WT_t0
12	0.959535	1	-1.06794	none	P50621	nrdF	WT_t10/WT_t0
2	0.474443	0.878369	1.15927	none	P50727	fer	WT_t10/WT_t0
7	0.0321473	0.125388	-1.42803	none	P50728	ypbB	WT_t10/WT_t0
8	0.00111089	0.00848226	-1.76216	down	P50729	recS	WT_t10/WT_t0
10	0.999912	1	-1.02296	none	P50733	upsH	WT_t10/WT_t0
2	0.97136	1	-1.01902	none	P50734	ypbH	WT_t10/WT_t0
12	4.71e-05	0.000568	-1.73436	down	P50735	gudB	WT_t10/WT_t0
15	0.734525	1	1.10952	none	P50736	bdr	WT_t10/WT_t0
7	1	1	-1	none	P50740	fni	WT_t10/WT_t0
16	0.877865	1	-1.09156	none	P50743	engA	WT_t10/WT_t0
2	0.979034	1	1.00306	none	P50829	ptsA	WT_t10/WT_t0
25	0.129192	0.364896	-1.24528	none	P50830	mrfA	WT_t10/WT_t0
14	0.816254	1	-1.10617	none	P50831	ypvA	WT_t10/WT_t0
6	0.680749	1	-1.15362	none	P50833	yppE	WT_t10/WT_t0
2	0.00160045	0.0116291	-3.66522	down	P50834	yppF	WT_t10/WT_t0
7	0.00905123	0.0475982	-1.583	down	P50837	mrfB	WT_t10/WT_t0
5	0.0111724	0.0562363	-1.69957	none	P50838	ypsA	WT_t10/WT_t0
11	0.106546	0.318225	-1.23955	none	P50840	ypsC	WT_t10/WT_t0
5	0.956898	1	-1.04647	none	P50842	kduD	WT_t10/WT_t0
11	7.63e-05	0.000848	1.71724	up	P50843	kduI	WT_t10/WT_t0
8	0.051891	0.183829	-1.42045	none	P50844	kdgR	WT_t10/WT_t0
7	0.997014	1	-1.02881	none	P50845	kdgK	WT_t10/WT_t0
26	0.994225	1	1.06662	none	P50848	ypwA	WT_t10/WT_t0
43	1	1	-1.01132	none	P50849	pnpA	WT_t10/WT_t0
13	0.940841	1	1.07246	none	P50863	salA	WT_t10/WT_t0
18	0.997956	1	-1.04799	none	P50866	clpX	WT_t10/WT_t0
4	0.600832	1	1.13748	none	P51777	cspD	WT_t10/WT_t0
31	1	1	-1.00417	none	P51785	ilvD	WT_t10/WT_t0
10	0.958143	1	1.08184	none	P51831	fabG	WT_t10/WT_t0
10	0.0809635	0.258376	-1.29374	none	P51833	rnc	WT_t10/WT_t0
45	0.990084	1	-1.09278	none	P51834	smc	WT_t10/WT_t0
11	0.999836	1	-1.02008	none	P51835	ftsY	WT_t10/WT_t0
2	0.174285	0.452973	-1.33596	none	P52035	bsaA	WT_t10/WT_t0
12	0.852509	1	-1.09661	none	P52996	panB	WT_t10/WT_t0
9	0.818067	1	-1.09062	none	P52998	panC	WT_t10/WT_t0
6	0.997144	1	1.018	none	P52999	panD	WT_t10/WT_t0
18	0.991961	1	-1.05644	none	P53001	aspB	WT_t10/WT_t0
13	0.518223	0.9295	1.18378	none	P53554	bioI	WT_t10/WT_t0
14	0.768414	1	1.13484	none	P53555	bioA	WT_t10/WT_t0
9	0.00419201	0.0261686	-1.86645	down	P53556	bioF	WT_t10/WT_t0
14	0.503307	0.914274	-1.18288	none	P53557	bioB	WT_t10/WT_t0
9	0.0119364	0.0594182	1.43813	none	P53558	bioD	WT_t10/WT_t0
8	0.0180332	0.081375	1.47906	none	P53559	bioW	WT_t10/WT_t0
11	8.12e-06	0.000121	2.31006	up	P53560	ytbQ	WT_t10/WT_t0
7	0.533102	0.941198	-1.13242	none	P54154	msrA	WT_t10/WT_t0
5	0.0210214	0.0901608	-1.47862	none	P54155	msrB	WT_t10/WT_t0
9	0.663242	1	-1.18114	none	P54156	yplP	WT_t10/WT_t0
42	7.58e-22	1.46e-19	-2.30425	down	P54159	dynA	WT_t10/WT_t0
10	7.52e-05	0.000845	-1.80337	down	P54161	fenA	WT_t10/WT_t0
6	0.209907	0.517209	-1.25145	none	P54164	ypeP	WT_t10/WT_t0
9	0.371745	0.748195	-1.17089	none	P54166	ugtP	WT_t10/WT_t0
9	0.99881	1	-1.02543	none	P54167	metA	WT_t10/WT_t0
10	0.0611612	0.206455	-1.27748	none	P54168	ypgQ	WT_t10/WT_t0
21	0.987707	1	1.0735	none	P54169	ypgR	WT_t10/WT_t0
10	0.0570757	0.196279	-1.28342	none	P54170	brxA	WT_t10/WT_t0
4	0.120547	0.346637	-1.39446	none	P54171	ypiP	WT_t10/WT_t0
8	0.0650079	0.217202	1.29485	none	P54173	ypjQ	WT_t10/WT_t0
5	0.333651	0.700678	1.2918	none	P54174	ypkP	WT_t10/WT_t0
2	0.974112	1	-1.03663	none	P54178	sco	WT_t10/WT_t0
7	0.933805	1	-1.06906	none	P54179	ypmS	WT_t10/WT_t0
6	0.660381	1	-1.11452	none	P54182	ypoP	WT_t10/WT_t0
10	0.0236479	0.0990331	-1.33407	none	P54304	hemN	WT_t10/WT_t0
13	8.48e-08	1.98e-06	-2.68997	down	P54325	xkdE	WT_t10/WT_t0
4	0.0136693	0.0668139	-1.79132	none	P54326	xkdF	WT_t10/WT_t0
11	1.05e-10	4.71e-09	-4.26952	down	P54327	xkdG	WT_t10/WT_t0
2	0.00719777	0.0400321	-3.49127	down	P54330	xkdJ	WT_t10/WT_t0
12	3.35e-10	1.33e-08	-3.54337	down	P54331	xkdK	WT_t10/WT_t0
4	4.69e-05	0.000568	-4.56986	down	P54332	xkdM	WT_t10/WT_t0
7	1.28e-08	3.73e-07	-6.7567	down	P54333	xkdN	WT_t10/WT_t0
3	0.00497569	0.0302231	-2.91163	down	P54336	xkdQ	WT_t10/WT_t0
2	0.00162324	0.0117316	-4.44567	down	P54338	xkdS	WT_t10/WT_t0
7	1.66e-07	3.66e-06	-4.53049	down	P54339	xkdT	WT_t10/WT_t0
12	1.01e-09	3.67e-08	-3.43254	down	P54341	xkdV	WT_t10/WT_t0
2	0.0210376	0.0901608	-2.5271	none	P54344	xtrA	WT_t10/WT_t0
8	0.990344	1	-1.0372	none	P54374	aroD	WT_t10/WT_t0
12	0.0106812	0.0541676	1.37781	none	P54375	sodA	WT_t10/WT_t0
10	0.0403918	0.148948	1.33576	none	P54376	gcvPA	WT_t10/WT_t0
18	0.0269332	0.109805	1.30938	none	P54377	gcvPB	WT_t10/WT_t0
14	0.0118909	0.0593008	1.36715	none	P54378	gcvT	WT_t10/WT_t0
9	0.990279	1	1.03935	none	P54380	glyQ	WT_t10/WT_t0
37	1	1	-1.01718	none	P54381	glyS	WT_t10/WT_t0
20	1	1	-1.01833	none	P54382	folD	WT_t10/WT_t0
12	0.420952	0.810422	-1.15445	none	P54383	yqiD	WT_t10/WT_t0
15	0.983897	1	1.08935	none	P54389	ypiA	WT_t10/WT_t0
7	0.0095514	0.0496489	1.45648	none	P54390	reoY	WT_t10/WT_t0
6	0.0105234	0.0536694	-1.60814	none	P54391	ypiF	WT_t10/WT_t0
28	0.0836017	0.266167	-1.22339	none	P54394	dinG	WT_t10/WT_t0
5	0.42204	0.811362	-1.197	none	P54395	ypmA	WT_t10/WT_t0
7	0.000239	0.00228952	-1.91619	down	P54396	tseB	WT_t10/WT_t0
3	0.681783	1	1.11314	none	P54417	opuD	WT_t10/WT_t0
21	1	1	-1.01381	none	P54418	pckA	WT_t10/WT_t0
15	0.996703	1	-1.04273	none	P54419	metK	WT_t10/WT_t0
31	0.346383	0.716901	-1.15793	none	P54420	asnB	WT_t10/WT_t0
13	0.976186	1	-1.05775	none	P54421	lytE	WT_t10/WT_t0
27	1.93e-27	7.44e-25	-4.32596	down	P54423	wprA	WT_t10/WT_t0
3	0.943118	1	-1.04537	none	P54425	aimB	WT_t10/WT_t0
11	0.818751	1	-1.11738	none	P54428	yrkA	WT_t10/WT_t0
5	0.939737	1	1.04521	none	P54439	yrkL	WT_t10/WT_t0
4	0.289885	0.643846	-1.26566	none	P54447	yqeB	WT_t10/WT_t0
3	0.551407	0.958679	-1.14214	none	P54449	yqeD	WT_t10/WT_t0
10	0.489135	0.896969	1.18773	none	P54451	yqeF	WT_t10/WT_t0
8	0.00724846	0.0402312	-1.52293	down	P54452	pgpP	WT_t10/WT_t0
12	0.999927	1	-1.0272	none	P54453	yqeH	WT_t10/WT_t0
3	0.990838	1	1.0122	none	P54454	yqeI	WT_t10/WT_t0
5	0.955683	1	-1.04196	none	P54455	nadD	WT_t10/WT_t0
11	0.786744	1	-1.10703	none	P54456	yqeK	WT_t10/WT_t0
6	0.0999759	0.306389	-1.31251	none	P54457	yqeL	WT_t10/WT_t0
7	0.646485	1	-1.13884	none	P54458	yqeM	WT_t10/WT_t0
9	0.104398	0.313223	-1.27608	none	P54459	holA	WT_t10/WT_t0
8	0.424287	0.813631	1.16491	none	P54460	yqeT	WT_t10/WT_t0
5	0.89056	1	1.06052	none	P54461	yqeU	WT_t10/WT_t0
20	0.0764759	0.249053	1.24362	none	P54462	yqeV	WT_t10/WT_t0
10	0.270984	0.617093	1.18585	none	P54464	yqeY	WT_t10/WT_t0
9	0.387973	0.769965	-1.19858	none	P54465	yqeZ	WT_t10/WT_t0
18	0.999825	1	-1.03812	none	P54466	floA	WT_t10/WT_t0
18	0.99986	1	1.03241	none	P54470	yqfL	WT_t10/WT_t0
8	0.0798591	0.256365	-1.31829	none	P54471	trmK	WT_t10/WT_t0
8	0.248285	0.582555	1.19985	none	P54472	yqfO	WT_t10/WT_t0
20	0.0739396	0.24196	-1.25105	none	P54473	ispH	WT_t10/WT_t0
21	0.966555	1	-1.08561	none	P54475	cshB	WT_t10/WT_t0
13	0.271709	0.617093	-1.181	none	P54476	nfo	WT_t10/WT_t0
4	0.978235	1	-1.02795	none	P54478	yqfU	WT_t10/WT_t0
7	0.741291	1	-1.11611	none	P54479	zur	WT_t10/WT_t0
6	0.000107	0.00114175	-2.37182	down	P54480	yqfW	WT_t10/WT_t0
21	0.881573	1	1.09961	none	P54482	ispG	WT_t10/WT_t0
6	1.34e-08	3.8e-07	-6.91255	down	P54484	yqgA	WT_t10/WT_t0
7	0.650844	1	-1.12848	none	P54485	yqgB	WT_t10/WT_t0
29	8.57e-08	1.98e-06	-1.66006	down	P54488	pbpA	WT_t10/WT_t0
3	0.604207	1	1.11411	none	P54491	yqgN	WT_t10/WT_t0
8	0.727886	1	-1.12361	none	P54493	yqgP	WT_t10/WT_t0
2	0.894181	1	1.058	none	P54494	yqgQ	WT_t10/WT_t0
9	0.862754	1	1.10382	none	P54495	glcK	WT_t10/WT_t0
9	0.0641995	0.215032	-1.29846	none	P54496	yqgS	WT_t10/WT_t0
5	0.730959	1	-1.13959	none	P54497	yqgT	WT_t10/WT_t0
6	0.405376	0.793643	-1.35785	none	P54498	yqgU	WT_t10/WT_t0
2	0.424903	0.813972	1.19722	none	P54499	yqgV	WT_t10/WT_t0
6	0.664176	1	-1.11382	none	P54501	yqgX	WT_t10/WT_t0
6	6.66e-10	2.54e-08	11.2176	up	P54503	mgsR	WT_t10/WT_t0
8	0.0186345	0.0832547	1.46259	none	P54504	rsbRD	WT_t10/WT_t0
8	1.19e-10	5.2e-09	6.44824	up	P54505	yqhB	WT_t10/WT_t0
3	0.118966	0.343199	-1.4712	none	P54507	tasA	WT_t10/WT_t0
2	0.252034	0.587789	-1.34457	none	P54510	yqhL	WT_t10/WT_t0
12	0.000177	0.00177619	-1.56806	down	P54511	lipM	WT_t10/WT_t0
7	0.175022	0.454453	-1.22368	none	P54512	mntR	WT_t10/WT_t0
3	0.00344306	0.0222646	1.95061	up	P54514	yqhP	WT_t10/WT_t0
3	0.551543	0.958679	-1.13756	none	P54515	yqhQ	WT_t10/WT_t0
6	0.953018	1	1.05367	none	P54517	yqhS	WT_t10/WT_t0
15	0.999982	1	1.02078	none	P54518	papA	WT_t10/WT_t0
5	0.112791	0.330667	1.28451	none	P54519	rfaA	WT_t10/WT_t0
2	0.777357	1	1.12668	none	P54520	nusB	WT_t10/WT_t0
23	0.998635	1	-1.05415	none	P54521	xseA	WT_t10/WT_t0
2	0.75889	1	1.22559	none	P54522	xseB	WT_t10/WT_t0
17	0.998505	1	-1.04561	none	P54523	dxs	WT_t10/WT_t0
13	7.47e-07	1.38e-05	1.8357	up	P54524	yqiG	WT_t10/WT_t0
11	0.025035	0.103947	1.32951	none	P54527	yqiK	WT_t10/WT_t0
4	0.919735	1	1.08777	none	P54528	mmgF	WT_t10/WT_t0
20	0.856299	1	1.10487	none	P54529	bkdR	WT_t10/WT_t0
10	0.993903	1	-1.04028	none	P54530	ptb	WT_t10/WT_t0
9	0.956498	1	1.05501	none	P54531	bcd	WT_t10/WT_t0
15	0.994378	1	1.05152	none	P54532	buk	WT_t10/WT_t0
16	0.986077	1	-1.06729	none	P54533	lpdV	WT_t10/WT_t0
12	0.167676	0.440028	-1.21967	none	P54534	brxB	WT_t10/WT_t0
28	0.278906	0.62719	1.16324	none	P54535	artP	WT_t10/WT_t0
5	0.485602	0.8917	1.14244	none	P54536	artQ	WT_t10/WT_t0
11	0.999987	1	-1.01792	none	P54537	artR	WT_t10/WT_t0
10	0.0552069	0.192052	-1.33722	none	P54538	yqjA	WT_t10/WT_t0
20	1	1	-1.00353	none	P54542	yqjE	WT_t10/WT_t0
6	0.00185234	0.013176	2.02344	up	P54543	yqjF	WT_t10/WT_t0
2	0.913745	1	-1.06363	none	P54544	yidC2	WT_t10/WT_t0
4	0.00261056	0.0173801	-2.77231	down	P54545	polY1	WT_t10/WT_t0
17	1	1	1.00217	none	P54547	zwf	WT_t10/WT_t0
9	0.194268	0.488018	-1.21295	none	P54548	rnz	WT_t10/WT_t0
3	0.00167649	0.012052	2.19634	up	P54549	ushA	WT_t10/WT_t0
20	1e-13	6.47e-12	2.2801	up	P54550	yqjM	WT_t10/WT_t0
17	0.136363	0.380775	1.21652	none	P54551	yqjN	WT_t10/WT_t0
9	4.27e-05	0.000527	-2.00544	down	P54552	proI	WT_t10/WT_t0
5	0.748799	1	-1.14309	none	P54553	yqjP	WT_t10/WT_t0
6	0.965424	1	-1.0435	none	P54554	yqjQ	WT_t10/WT_t0
12	1	1	-1.00313	none	P54555	dsdA	WT_t10/WT_t0
6	0.1635	0.430211	-1.25639	none	P54556	coaA	WT_t10/WT_t0
3	0.999717	1	-1.00151	none	P54562	yqjY	WT_t10/WT_t0
3	0.962579	1	-1.02677	none	P54563	yqjZ	WT_t10/WT_t0
10	6.82e-06	0.000104	-2.07961	down	P54564	yqkA	WT_t10/WT_t0
5	0.00775721	0.0425309	-1.63724	down	P54565	yqkB	WT_t10/WT_t0
4	0.632276	1	1.14164	none	P54567	yqkD	WT_t10/WT_t0
4	0.928987	1	1.15085	none	P54568	yqkE	WT_t10/WT_t0
17	5.24e-05	0.000627	1.52857	up	P54569	yqkF	WT_t10/WT_t0
11	0.703877	1	1.11155	none	P54570	nudF	WT_t10/WT_t0
3	0.325161	0.688199	-1.20461	none	P54571	mleN	WT_t10/WT_t0
11	1	1	-1.00162	none	P54572	mleA	WT_t10/WT_t0
5	0.756304	1	1.08457	none	P54574	fur	WT_t10/WT_t0
8	0.903386	1	1.07199	none	P54575	ribC	WT_t10/WT_t0
36	0.99941	1	1.06248	none	P54576	mcpC	WT_t10/WT_t0
4	0.00248234	0.0167744	2.15419	up	P54585	yhcA	WT_t10/WT_t0
6	0.00507963	0.0306479	1.58908	up	P54586	yhcB	WT_t10/WT_t0
3	0.0598641	0.203027	1.60945	none	P54587	yhcC	WT_t10/WT_t0
2	0.766826	1	-1.24551	none	P54590	yhcF	WT_t10/WT_t0
3	0.505363	0.916776	-1.13936	none	P54591	yhcG	WT_t10/WT_t0
8	0.0890289	0.281128	-1.31365	none	P54592	yhcH	WT_t10/WT_t0
5	0.0522638	0.184425	-1.47674	none	P54593	yhcI	WT_t10/WT_t0
4	0.303636	0.66028	-1.40538	none	P54594	yhcJ	WT_t10/WT_t0
5	0.314623	0.674406	-1.21939	none	P54596	tcyP	WT_t10/WT_t0
3	9.12e-06	0.000133	14.7054	up	P54597	yhcM	WT_t10/WT_t0
4	0.000299	0.00275444	-2.87308	down	P54602	yhcR	WT_t10/WT_t0
4	0.25668	0.595037	-1.32201	none	P54603	yhcS	WT_t10/WT_t0
13	1.31e-08	3.77e-07	-2.36379	down	P54604	yhcT	WT_t10/WT_t0
8	0.936675	1	-1.06945	none	P54607	yhcW	WT_t10/WT_t0
14	0.159196	0.423531	1.21148	none	P54608	yhcX	WT_t10/WT_t0
13	0.997465	1	-1.03755	none	P54616	fabI	WT_t10/WT_t0
8	0.513185	0.92476	-1.13738	none	P54617	pspA	WT_t10/WT_t0
10	0.0398221	0.147653	1.49057	none	P54716	malA	WT_t10/WT_t0
6	0.659733	1	1.11959	none	P54717	glvR	WT_t10/WT_t0
12	0.0016079	0.0116519	1.65695	up	P54718	yfiB	WT_t10/WT_t0
11	0.822605	1	1.10348	none	P54719	yfiC	WT_t10/WT_t0
11	0.121627	0.348259	-1.25929	none	P54941	yxeB	WT_t10/WT_t0
7	0.711813	1	-1.10463	none	P54947	yxeH	WT_t10/WT_t0
4	6.93e-05	0.000794	3.00584	up	P54948	yxeI	WT_t10/WT_t0
19	0.976429	1	1.08044	none	P54950	yxeK	WT_t10/WT_t0
6	0.998685	1	1.01437	none	P54951	snaB	WT_t10/WT_t0
[truncated: 76,401 more rows]

## Sheet: legend
legend
n_peptides	Number of different peptides, filtered for n>= 2
p	raw p-value (ROPECA)
p.fdr	Benjamini-Hochberg adjusted p-value (q-value)
fold_change	fold change
significant_changed	classification of significantly altered protein levels: "up" (fold change >= 1.5 & p.fdr <= 0.05) or "down" (fold change <= -1.5 & p.fdr <= 0.05) or "none"
PG.ProteinGroups	Protein Groups (UniProt identifier)
gene	gene name corresponding to UniProt indentifier
slr_ratio_meta	comparison of selected conditions
